# Supplementary material for: Electrothermal bipolar vessel sealing device (LigaSure™) versus conventional diathermy in laparoscopic myomectomy: A propensity-matched analysis
Source: PLoS One. 2018 Mar 1;13(3):e0193611. doi: 10.1371/journal.pone.0193611 (PMC5833201; doi:10.1371/journal.pone.0193611)
Supplement: S1 Table — (XLS) [file pone.0193611.s001.xls]

## Sheet: LM_統計版
Age	P	C/S	BH	BW	GnRHa	op time	myoma weight	main myoma size	Myoma No	post-op preg	transfusion	BL	Hb(pre)	Hb(post)	post-op stay	Method	2-look	compli
41	3	0	158	52	FALSE	180	40	5.5	1	FALSE	FALSE	200	8.1	7.4	4	E	FALSE	FALSE
33	0	0	156	46.5	FALSE	110	200	7	5	FALSE	FALSE	100	8.5	7.5	3	E	TRUE	FALSE
50	3	3	146	44	FALSE	73	270	9	1	FALSE	FALSE	100	14.8	13.6	3	E	FALSE	FALSE
32	0	0	155	58	FALSE	150	70	5	1	FALSE	FALSE	50	12.9	12.4	3	E	FALSE	FALSE
41	0	0	149	38	FALSE	142	150	8	1	FALSE	FALSE	100	13.6	10.7	2	E	FALSE	FALSE
26	0	0	156	53	FALSE	100	260	9	1	FALSE	FALSE	80	12.2	10.9	2	E	FALSE	FALSE
35	0	0	144.5	53	FALSE	60	160	8	2	FALSE	FALSE	50	12.4	12	2	E	FALSE	FALSE
38	0	0	152	48	FALSE	120	350	10	1	FALSE	FALSE	50	12.1	10.6	3	E	FALSE	FALSE
40	0	0	158	54	FALSE	110	110	6	3	FALSE	FALSE	200	10.1	9.5	4	E	FALSE	FALSE
40	3	0	152.5	63	FALSE	65	40	6	3	FALSE	FALSE	50	10.7	9.1	3	E	FALSE	FALSE
41	2	0	162	59	FALSE	55	30	5	1	FALSE	FALSE	50	11.8	10.9	2	E	FALSE	FALSE
44	4	0	158	58.5	FALSE	140	130	8	1	FALSE	TRUE	900	10.9	10.3	3	E	FALSE	FALSE
41	0	0	161	61	FALSE	30	50	5	1	FALSE	FALSE	20	12.5	11.3	2	E	FALSE	FALSE
28	0	0	158	40	FALSE	90	65	7	2	FALSE	FALSE	100	11.9	10.2	5	E	FALSE	FALSE
49	3	0	158	61.3	FALSE	50	50	5	1	FALSE	FALSE	50	11.5	9.9	2	E	FALSE	FALSE
41	0	0	162	53	FALSE	115	35	5	1	FALSE	FALSE	100	10.4	9.5	3	E	FALSE	FALSE
24	0	0	156	61	FALSE	130	110	10	1	FALSE	TRUE	600	11.5	9.6	3	E	FALSE	FALSE
35	0	0	152	62	TRUE	250	550	7	7	FALSE	TRUE	1000	14.6	12.2	3	E	TRUE	FALSE
34	2	2	162	59	FALSE	40	100	7	1	FALSE	FALSE	50	12.8	11.8	2	E	FALSE	FALSE
34	1	1	165	69	FALSE	100	350	11	4	FALSE	FALSE	400	13.4	10.4	1	E	FALSE	FALSE
38	4	0	157	76.8	FALSE	50	70	6	1	FALSE	FALSE	100	12.5	11.7	3	E	TRUE	FALSE
35	0	0	153	48	FALSE	75	150	7	1	FALSE	FALSE	100	11.9	9.8	2	E	TRUE	FALSE
39	2	0	153	54.6	FALSE	90	80	5	4	FALSE	FALSE	150	12.6	12.2	4	E	FALSE	FALSE
36	0	0	155	42	FALSE	120	100	5	5	FALSE	FALSE	360	14.2	11.2	4	E	FALSE	FALSE
38	1	0	168	61	FALSE	110	120	5	4	FALSE	FALSE	100	14	12.6	2	E	FALSE	FALSE
27	0	0	154.5	46	FALSE	105	45	5	2	TRUE	FALSE	50	13.4	12.6	3	E	FALSE	FALSE
45	3	0	156	59	FALSE	60	43	5.5	1	FALSE	FALSE	100	13.1	11.7	3	E	FALSE	FALSE
40	1	1	155	40	FALSE	100	150	7	1	FALSE	FALSE	50	8.3	10.6	3	E	FALSE	FALSE
38	0	0	158	69	FALSE	210	150	5	24	FALSE	FALSE	600	13.6	11.7	4	E	FALSE	FALSE
33	2	0	157	50.5	FALSE	100	50	5	1	FALSE	FALSE	100	8.4	10.9	3	E	FALSE	FALSE
31	0	0	150	51.1	FALSE	50	50	5.5	1	FALSE	FALSE	50	13.1	11.7	3	E	FALSE	FALSE
43	4	0	163	82	FALSE	125	230	7	1	FALSE	FALSE	400	12.2	9.3	3	E	FALSE	FALSE
39	2	0	153	73	FALSE	200	110	6	9	FALSE	FALSE	250	12.9	11.3	3	E	FALSE	FALSE
40	2	0	169	65	FALSE	230	330	9	8	FALSE	TRUE	700	12.3	9.7	2	E	TRUE	FALSE
31	0	0	153	47	FALSE	120	280	9	1	TRUE	FALSE	100	8.6	8.7	10	E	FALSE	TRUE
29	0	0	164	54.6	FALSE	140	270	8.5	2	TRUE	FALSE	100	13.9	13.4	3	E	FALSE	FALSE
41	1	0	152	46	FALSE	57	70	6	1	FALSE	FALSE	150	12.2	10.7	2	E	FALSE	FALSE
39	2	2	167	55	FALSE	60	60	5	1	FALSE	FALSE	100	12.7	11.4	2	E	FALSE	FALSE
38	1	0	161.5	47	FALSE	120	30	5	3	FALSE	FALSE	100	12.7	10	3	E	FALSE	FALSE
45	3	0	154.5	60	FALSE	110	60	5	1	FALSE	FALSE	150	9.8	9.1	2	E	FALSE	FALSE
41	2	0	155	53	FALSE	90	90	6	6	FALSE	FALSE	100	11.7	11.4	3	E	FALSE	FALSE
46	1	1	148	49	FALSE	75	330	11	1	FALSE	FALSE	150	11.2	10.4	4	E	FALSE	FALSE
23	0	0	154	53	FALSE	150	400	11	1	FALSE	FALSE	300	13.2	10.9	3	E	FALSE	FALSE
34	2	0	154	54	FALSE	90	35	5	2	FALSE	FALSE	50	13.7	12.2	3	E	FALSE	FALSE
38	0	0	154	45	FALSE	160	100	7	1	FALSE	FALSE	100	12.9	11.9	4	E	FALSE	FALSE
38	3	3	157	71	FALSE	80	210	7	1	FALSE	FALSE	150	12.4	10.3	3	E	FALSE	FALSE
34	1	0	158	60	FALSE	30	180	8.5	1	FALSE	FALSE	10	14.1	13.1	2	E	FALSE	FALSE
44	3	0	150	56	FALSE	120	70	5	1	FALSE	FALSE	20	10.3	9.6	3	E	FALSE	FALSE
39	3	0	158	54	FALSE	120	150	7	1	FALSE	FALSE	50	9.8	9.1	3	E	FALSE	FALSE
36	0	0	155	68	FALSE	200	50	5.5	1	FALSE	TRUE	600	8.9	10	4	E	FALSE	FALSE
36	1	0	155	51.8	FALSE	120	220	8	1	FALSE	FALSE	250	9.8	8.8	3	E	FALSE	FALSE
46	3	0	160	55	FALSE	85	180	7	2	FALSE	FALSE	50	11	10.5	4	E	FALSE	FALSE
40	2	2	160	53.4	FALSE	105	320	11	1	FALSE	FALSE	50	9.6	8.5	3	E	FALSE	FALSE
40	1	0	151	47.5	FALSE	60	100	7	1	FALSE	FALSE	50	14	11.4	2	E	FALSE	FALSE
45	2	0	149.5	44	FALSE	60	100	7	1	FALSE	FALSE	200	12	11.1	2	E	FALSE	FALSE
46	3	0	152	60	FALSE	80	60	5	1	FALSE	FALSE	45	13.6	11.6	2	E	FALSE	FALSE
42	0	0	160	63.5	FALSE	180	220	8	6	FALSE	FALSE	300	8.7	8	3	E	FALSE	FALSE
39	3	3	155	48	FALSE	55	45	5	1	FALSE	FALSE	100	9.6	8.5	2	E	FALSE	FALSE
32	0	0	149	50	FALSE	100	310	9.5	1	TRUE	FALSE	100	14.1	12	3	E	FALSE	FALSE
40	2	0	157	58	FALSE	90	270	9	1	FALSE	FALSE	100	9.8	9	2	E	FALSE	FALSE
52	3	1	158	51	FALSE	79	40	5	1	FALSE	FALSE	50	10.7	9.7	3	E	FALSE	FALSE
38	0	0	156	60	FALSE	120	65	5	2	FALSE	FALSE	70	13.7	12.7	3	E	FALSE	FALSE
34	0	0	162	62.2	FALSE	90	120	7	1	FALSE	FALSE	400	14	10.2	2	E	FALSE	FALSE
39	2	2	160	75	FALSE	95	130	7	1	FALSE	FALSE	75	13.4	12.3	2	E	FALSE	FALSE
32	1	0	151	52	FALSE	120	300	9.5	1	TRUE	FALSE	150	13.6	11.7	2	E	FALSE	FALSE
36	0	0	144.5	42.8	FALSE	120	50	5	1	FALSE	FALSE	50	14.5	13.8	2	E	FALSE	FALSE
38	2	2	157	66	FALSE	103	65	5	2	FALSE	FALSE	80	12.4	11.5	2	E	FALSE	FALSE
45	2	0	164	59	FALSE	90	1070	18	1	FALSE	FALSE	100	11.2	10.2	2	E	FALSE	FALSE
33	0	0	162	56	FALSE	100	75	7	1	TRUE	TRUE	600	11.6	9	2	E	FALSE	FALSE
29	0	0	158	54	FALSE	50	155	7.5	1	TRUE	FALSE	50	10	8.1	4	E	FALSE	FALSE
47	2	0	152	59	FALSE	60	50	6	1	FALSE	FALSE	100	12.9	11.8	2	E	FALSE	FALSE
45	0	0	162	54	FALSE	240	65	5	1	FALSE	FALSE	50	12.2	9	2	E	FALSE	FALSE
30	0	0	162	57	FALSE	120	120	6.5	2	FALSE	TRUE	450	10.6	8.4	5	E	FALSE	FALSE
46	3	0	163	60	FALSE	65	70	6	1	FALSE	FALSE	300	12.4	11.1	3	E	FALSE	FALSE
31	0	0	159.5	60	FALSE	150	30	5.5	1	FALSE	FALSE	350	11.6	11.7	4	E	FALSE	FALSE
46	3	0	156	55	FALSE	80	100	6	1	FALSE	FALSE	300	13	10.2	4	E	FALSE	FALSE
27	0	0	153	52	FALSE	120	45	5	2	FALSE	FALSE	200	11	9.9	2	E	FALSE	FALSE
38	1	0	157	47	FALSE	90	155	8	6	FALSE	FALSE	250	13.2	9.8	3	E	FALSE	FALSE
39	2	0	157	53	FALSE	60	70	5	1	FALSE	FALSE	50	13.7	11.8	2	E	FALSE	FALSE
33	2	0	152	53	FALSE	90	50	5	1	FALSE	FALSE	150	12.1	10.8	2	E	FALSE	FALSE
24	0	0	165	57	FALSE	70	50	5	8	TRUE	FALSE	250	8.7	7.9	3	E	FALSE	FALSE
48	4	0	150	62.5	FALSE	130	80	5	1	FALSE	FALSE	100	9.8	9.5	4	E	FALSE	FALSE
41	1	0	156	54	FALSE	150	410	12	1	FALSE	FALSE	350	12	11.5	3	E	FALSE	FALSE
49	4	0	156	61	FALSE	87	35	5	2	FALSE	FALSE	50	12.9	11.1	3	E	FALSE	FALSE
40	0	0	157	46	TRUE	405	550	9	9	FALSE	TRUE	800	10.9	9.8	3	E	FALSE	TRUE
37	0	0	153	60	FALSE	120	90	6	6	FALSE	FALSE	100	9.9	9.1	2	E	FALSE	FALSE
40	0	0	162	52.5	FALSE	100	140	5.5	4	FALSE	FALSE	100	12.6	12.9	2	E	FALSE	FALSE
50	3	0	156.5	60	FALSE	60	40	5	1	FALSE	FALSE	50	10	9.2	3	E	FALSE	FALSE
42	0	0	162	60	FALSE	120	100	5	3	FALSE	FALSE	30	13.5	11.6	2	E	FALSE	FALSE
33	0	0	156	58	FALSE	90	400	12	1	TRUE	FALSE	100	13.3	10.5	2	E	TRUE	FALSE
25	0	0	164	56	TRUE	120	300	10	1	TRUE	FALSE	100	14	12.3	2	E	FALSE	FALSE
38	2	0	158	49	FALSE	60	35	5	3	FALSE	FALSE	10	9	8.3	3	E	FALSE	FALSE
34	2	0	155	49	FALSE	60	50	5	1	FALSE	FALSE	100	10.9	10	2	E	FALSE	FALSE
38	4	0	154	69	FALSE	66	65	5	1	FALSE	FALSE	50	10.2	10.1	2	E	FALSE	FALSE
34	0	0	166	56.2	FALSE	180	320	11	1	FALSE	FALSE	250	14	11.3	3	E	FALSE	FALSE
40	2	0	154	55	FALSE	100	100	7	1	FALSE	FALSE	150	12	11.2	2	E	FALSE	FALSE
44	2	0	162	61	FALSE	110	400	10	1	FALSE	FALSE	200	10.1	7.6	2	E	FALSE	FALSE
38	2	0	156	46	FALSE	220	100	7	1	FALSE	FALSE	200	13	11.1	3	E	FALSE	FALSE
36	2	0	157	55	FALSE	110	250	9.5	1	TRUE	FALSE	200	10.9	9.6	3	E	FALSE	FALSE
40	4	0	165	68	FALSE	120	30	5	1	FALSE	FALSE	100	10.1	9	3	E	FALSE	FALSE
37	0	0	149	53	TRUE	210	200	6	8	FALSE	FALSE	500	13.6	11.7	5	E	FALSE	FALSE
34	2	0	153	73	FALSE	70	40	5	1	FALSE	FALSE	250	11.6	11	2	E	FALSE	FALSE
42	2	2	153	49	FALSE	104	130	6	1	FALSE	FALSE	300	12.3	10.5	3	E	FALSE	FALSE
36	1	0	163	59	FALSE	45	30	5	5	FALSE	FALSE	100	12.1	11.4	2	E	FALSE	FALSE
29	0	0	150	58	FALSE	100	100	5	4	TRUE	FALSE	200	12.3	10.5	2	E	FALSE	FALSE
44	2	0	171	61	FALSE	120	80	5	5	FALSE	FALSE	350	13.6	11	2	E	FALSE	FALSE
40	3	0	162	49	FALSE	100	50	5	1	FALSE	FALSE	50	10.7	9.2	3	E	FALSE	FALSE
32	0	0	158	55.5	FALSE	120	60	6.5	2	FALSE	FALSE	50	12.8	12	3	E	FALSE	FALSE
33	0	0	158	48	TRUE	235	460	10	2	TRUE	TRUE	1100	6.6	7.9	2	E	TRUE	FALSE
41	3	0	163	59	FALSE	95	100	5	1	FALSE	FALSE	50	11.8	10.2	2	E	FALSE	FALSE
41	0	0	159	56	FALSE	240	80	5	2	FALSE	TRUE	700	7.5	8.5	3	E	FALSE	FALSE
40	0	0	159	60	FALSE	470	210	6	8	FALSE	TRUE	1800	13.5	12.1	3	E	FALSE	FALSE
32	0	0	156	45	TRUE	150	160	7	1	FALSE	FALSE	200	13.7	10.8	2	E	FALSE	FALSE
35	1	0	163	46	FALSE	150	60	5	3	FALSE	FALSE	100	10.1	11.9	4	E	TRUE	FALSE
23	0	0	150	41	FALSE	120	210	7	1	TRUE	FALSE	350	10.6	10	3	E	TRUE	FALSE
36	3	0	165	67	FALSE	90	60	6	1	FALSE	FALSE	50	9.7	8.7	3	E	FALSE	FALSE
31	0	0	169	50.5	FALSE	150	260	10	1	FALSE	FALSE	300	12.3	10	2	E	FALSE	FALSE
26	0	0	167	49	FALSE	150	450	15	1	FALSE	FALSE	50	14.7	14.2	3	E	FALSE	FALSE
37	0	0	160	61.5	FALSE	220	50	6	1	FALSE	TRUE	1000	11.2	10.3	5	E	TRUE	FALSE
35	0	0	152	56	FALSE	120	130	7.5	1	FALSE	FALSE	150	12.5	11.5	2	E	FALSE	FALSE
36	0	0	163	58	FALSE	210	210	6	6	FALSE	TRUE	700	12.2	9	3	E	FALSE	FALSE
37	1	0	153	41	FALSE	60	80	6.5	3	FALSE	FALSE	50	12.7	10.7	3	E	FALSE	FALSE
40	1	0	156.5	47.3	FALSE	120	100	9	1	FALSE	FALSE	300	9.8	9.5	3	E	TRUE	FALSE
35	2	0	158	56	FALSE	60	40	5	1	FALSE	FALSE	150	12.5	11.4	3	E	FALSE	FALSE
47	3	3	160	58	FALSE	120	220	9	2	FALSE	FALSE	200	12	9.3	4	E	FALSE	FALSE
36	2	2	157	50	FALSE	60	220	7	1	FALSE	FALSE	300	9.4	7.2	2	E	FALSE	FALSE
42	1	0	155	56	FALSE	75	320	10	2	FALSE	FALSE	100	12.9	11.9	2	E	FALSE	FALSE
27	0	0	157	67	TRUE	200	420	10	1	TRUE	FALSE	600	13.1	9.4	3	E	FALSE	FALSE
43	2	0	156	56	FALSE	120	100	5	7	FALSE	FALSE	300	8.6	7.2	3	E	FALSE	FALSE
35	2	1	156	48	FALSE	72	200	7	1	FALSE	FALSE	300	11.5	8.2	3	E	FALSE	FALSE
45	3	0	152.5	48	FALSE	80	50	5	1	FALSE	FALSE	100	11.4	10.2	3	E	FALSE	TRUE
35	1	1	162	47	FALSE	90	150	7	1	FALSE	FALSE	350	13.6	11.6	2	E	FALSE	FALSE
41	2	2	147	59.5	FALSE	70	160	8	1	FALSE	FALSE	100	10.7	10.2	3	E	FALSE	FALSE
38	0	0	157.5	59	TRUE	160	250	8	3	FALSE	FALSE	500	12	9.4	3	E	TRUE	FALSE
46	4	0	156	50.4	FALSE	60	180	7	3	FALSE	FALSE	300	12.7	11	3	E	FALSE	FALSE
45	2	0	162	61	FALSE	60	55	5.5	2	FALSE	FALSE	50	13	12.2	3	E	FALSE	FALSE
41	2	0	167	72	FALSE	130	200	8	3	FALSE	FALSE	200	8.2	6.7	3	E	FALSE	FALSE
38	1	0	165	52	FALSE	150	500	13	1	FALSE	TRUE	500	11.7	9	3	E	FALSE	FALSE
20	0	0	156	68.5	FALSE	80	110	7	1	FALSE	FALSE	300	11	10.2	2	E	FALSE	FALSE
28	2	0	156	51	FALSE	150	70	7	1	FALSE	FALSE	250	6.6	9.9	4	E	FALSE	FALSE
23	0	0	163	60.4	FALSE	94	80	7	1	FALSE	FALSE	250	10.7	9.3	2	E	FALSE	FALSE
36	0	0	156	53	FALSE	170	280	9	2	FALSE	FALSE	400	12	9.8	4	E	FALSE	FALSE
37	2	2	161	82.7	FALSE	80	180	7.5	1	FALSE	FALSE	50	13.2	12.3	2	E	FALSE	FALSE
44	3	0	163	65	FALSE	70	120	7	1	FALSE	FALSE	150	11.2	10.5	2	E	FALSE	FALSE
38	2	0	159	57	FALSE	100	420	9	2	FALSE	FALSE	150	14.2	13.3	2	E	FALSE	FALSE
30	0	0	153	48.5	TRUE	300	300	12	1	FALSE	TRUE	1000	12.7	8.8	4	E	FALSE	TRUE
38	1	0	159	60	FALSE	120	200	6	3	FALSE	FALSE	100	13.5	12.2	2	E	FALSE	FALSE
40	2	0	155	57	FALSE	120	550	11	1	FALSE	FALSE	200	13.5	12.7	3	E	FALSE	FALSE
43	1	0	151	53	FALSE	60	100	7	1	FALSE	FALSE	100	12.6	12.2	3	E	FALSE	FALSE
31	0	0	159	54	FALSE	70	100	6.5	1	TRUE	FALSE	200	13.5	9.8	2	E	TRUE	FALSE
33	1	0	159	49	FALSE	100	80	7.5	1	FALSE	FALSE	100	13.8	12	3	E	FALSE	FALSE
44	2	0	154.2	50	FALSE	90	60	6	1	FALSE	FALSE	100	11.7	11.9	3	E	FALSE	FALSE
47	3	0	162	61	FALSE	145	80	5	2	FALSE	FALSE	150	14.1	12.5	3	E	FALSE	FALSE
37	0	0	158	58	FALSE	80	115	6.5	2	FALSE	FALSE	150	11.8	10.4	3	E	FALSE	FALSE
38	2	0	161	58	FALSE	60	170	7	2	FALSE	FALSE	50	8.8	7.5	2	E	FALSE	FALSE
34	1	0	151.5	53.1	FALSE	90	170	8	1	FALSE	FALSE	250	10.2	9.2	2	E	FALSE	FALSE
37	2	0	160	54	FALSE	65	60	5.5	2	FALSE	FALSE	50	10.6	9.6	3	E	FALSE	FALSE
39	0	0	151	46.5	FALSE	150	100	5	6	FALSE	FALSE	300	12.6	10.3	3	E	FALSE	FALSE
43	2	1	157	54	FALSE	70	110	6	1	FALSE	FALSE	200	12	10.8	3	E	FALSE	FALSE
39	2	0	159	54	FALSE	180	70	5	7	FALSE	FALSE	200	9.2	7.9	3	E	FALSE	FALSE
38	0	0	162	51.9	FALSE	150	70	5	8	TRUE	FALSE	300	13.3	12.1	3	E	FALSE	FALSE
34	1	1	160	64.5	FALSE	70	120	6	2	TRUE	FALSE	50	11.7	11.1	2	E	FALSE	FALSE
32	0	0	164	66.5	TRUE	170	400	10	4	TRUE	FALSE	50	14.2	12.1	3	E	TRUE	FALSE
43	2	0	160	50	TRUE	95	240	9	1	FALSE	FALSE	100	9.4	8.2	3	E	FALSE	FALSE
33	0	0	153	51	FALSE	140	130	6.4	1	TRUE	FALSE	150	11.8	10	3	E	FALSE	FALSE
28	2	0	150	48	FALSE	190	110	7.5	1	FALSE	FALSE	250	9.4	8.3	7	E	FALSE	TRUE
43	1	0	158	50	FALSE	80	80	6	1	FALSE	FALSE	50	9.4	7.4	1	E	FALSE	FALSE
43	2	0	161	60.3	FALSE	150	180	6	4	FALSE	FALSE	380	11.1	9.4	3	E	FALSE	FALSE
28	0	0	158	52.8	FALSE	90	180	8.5	1	FALSE	FALSE	500	13.3	13	2	E	FALSE	FALSE
43	2	1	160	57	FALSE	50	35	5	1	FALSE	FALSE	50	11.8	11.4	2	E	FALSE	FALSE
29	0	0	161	50.5	FALSE	90	220	8	1	FALSE	FALSE	200	14.3	12.7	2	E	FALSE	FALSE
35	0	0	148	49	FALSE	90	40	5	5	TRUE	FALSE	80	12.6	10.7	2	E	TRUE	FALSE
32	2	0	162	83	FALSE	120	320	9	1	FALSE	FALSE	200	13.2	12.6	3	E	FALSE	FALSE
38	2	0	159	58	FALSE	50	30	5	1	FALSE	FALSE	50	13	11.6	2	E	FALSE	FALSE
37	3	0	165	62	FALSE	90	100	7	1	FALSE	FALSE	400	12.1	10.5	2	E	FALSE	FALSE
43	0	0	163	83	FALSE	160	155	8	1	FALSE	FALSE	200	8.7	8.4	3	E	FALSE	FALSE
32	0	0	156	55	FALSE	150	195	8	1	FALSE	FALSE	150	12.1	9.2	2	E	FALSE	FALSE
45	2	0	157.5	53	FALSE	140	60	6	2	FALSE	FALSE	150	10.2	9.1	2	E	FALSE	FALSE
28	0	0	170	60.5	FALSE	90	30	5	4	FALSE	FALSE	50	13.7	13.2	4	E	FALSE	FALSE
39	0	0	160	56	FALSE	130	170	7	2	FALSE	FALSE	200	8.8	8.7	4	E	FALSE	FALSE
27	0	0	151	47	FALSE	100	80	5	2	TRUE	FALSE	100	13.2	10.8	2	E	FALSE	FALSE
34	0	0	157	51	FALSE	65	70	7	1	FALSE	FALSE	150	9	7.6	3	E	FALSE	FALSE
34	1	1	162	56	FALSE	70	255	8	1	TRUE	FALSE	350	13.3	10.3	3	E	TRUE	FALSE
33	0	0	156	58	FALSE	50	100	7	2	FALSE	FALSE	30	12.6	11.9	2	E	FALSE	FALSE
34	4	0	159	50.5	FALSE	60	90	6	2	FALSE	FALSE	50	12.8	11.4	2	E	FALSE	FALSE
39	0	0	159.5	54.9	FALSE	90	50	5	5	FALSE	FALSE	50	11.4	9.9	2	E	FALSE	FALSE
43	2	0	150	48	FALSE	45	50	5	1	FALSE	FALSE	100	11.1	10.4	2	E	FALSE	FALSE
37	0	0	157	58	FALSE	110	90	6	1	FALSE	FALSE	200	11.6	10.6	2	E	FALSE	FALSE
27	0	0	143	41	FALSE	150	700	14	1	FALSE	FALSE	350	13.6	9.5	3	E	TRUE	FALSE
51	5	0	159.5	65.2	FALSE	70	210	10	1	FALSE	FALSE	50	14.4	12.6	2	E	FALSE	FALSE
35	1	1	163	59	FALSE	80	80	5	4	FALSE	FALSE	100	13.6	13.8	3	E	FALSE	FALSE
39	3	0	145.5	62.7	FALSE	115	330	10.5	1	FALSE	FALSE	60	7	8.1	3	E	FALSE	FALSE
33	0	0	150	45.3	FALSE	120	150	8	3	TRUE	FALSE	10	8.5	8.3	3	E	FALSE	FALSE
42	3	0	154	44	FALSE	90	360	10	1	FALSE	FALSE	450	13.4	10.4	2	E	FALSE	TRUE
46	3	0	160	58	FALSE	86	230	8.5	1	FALSE	FALSE	100	11.7	11.3	3	E	FALSE	FALSE
40	2	2	161.5	69	FALSE	116	480	12	1	FALSE	TRUE	350	9.1	9.6	3	E	FALSE	FALSE
56	4	0	151	60.2	FALSE	40	60	6	1	FALSE	FALSE	50	12.8	12.2	2	E	FALSE	FALSE
47	2	0	164	68	FALSE	150	50	5	1	FALSE	FALSE	400	11	8.9	5	E	FALSE	TRUE
44	0	0	153	65.3	FALSE	145	80	5	7	FALSE	FALSE	70	10.8	10.8	2	E	FALSE	FALSE
33	0	0	153	50	FALSE	240	100	5	58	TRUE	FALSE	250	7.2	7.5	3	E	TRUE	FALSE
31	0	0	152	39	FALSE	60	80	6	3	FALSE	FALSE	100	14.3	13.2	4	E	FALSE	FALSE
38	3	0	151	49.1	FALSE	87	65	5.5	2	FALSE	FALSE	150	10.6	9.8	6	E	FALSE	TRUE
41	2	0	162	57.5	FALSE	120	50	5	1	FALSE	FALSE	120	11.1	11	2	E	FALSE	FALSE
35	3	3	151	48	FALSE	95	50	5	10	FALSE	FALSE	40	8.5	10.4	2	E	TRUE	FALSE
44	2	0	156	49	FALSE	90	135	7	2	FALSE	FALSE	50	12	10.5	2	E	FALSE	FALSE
42	0	0	160	67	FALSE	90	190	8	2	FALSE	FALSE	50	9.7	9.8	2	E	FALSE	FALSE
26	0	0	156.5	62.5	FALSE	60	110	7	1	TRUE	FALSE	50	10	9.8	3	E	FALSE	FALSE
39	0	0	154	48.5	FALSE	150	150	6	9	FALSE	FALSE	50	13.2	12.5	2	E	FALSE	FALSE
31	0	0	163.5	50.5	FALSE	120	150	6	7	FALSE	FALSE	150	12.3	10.3	2	E	FALSE	FALSE
41	0	0	165.5	46.9	FALSE	120	70	6.5	4	FALSE	FALSE	100	9.1	10.6	3	E	FALSE	FALSE
42	2	0	153	45	FALSE	90	180	8.5	1	FALSE	FALSE	200	5.8	8.3	2	E	TRUE	FALSE
42	1	1	156	58.5	FALSE	84	380	10	1	FALSE	FALSE	200	13.4	11.1	2	E	FALSE	FALSE
35	2	3	164	73	FALSE	145	100	7.5	1	FALSE	FALSE	200	11.4	10.4	2	E	FALSE	FALSE
42	0	0	161	56.6	FALSE	110	70	6.5	1	FALSE	FALSE	50	12.2	11.8	4	E	FALSE	FALSE
41	2	2	166	56.6	FALSE	64	50	5	1	FALSE	FALSE	50	11.8	10.1	3	E	FALSE	FALSE
37	0	0	157	53	FALSE	150	300	11	2	TRUE	FALSE	100	14.6	13.5	3	E	FALSE	FALSE
36	0	0	155	50.7	FALSE	200	665	14	1	FALSE	FALSE	200	9	9.7	3	E	FALSE	FALSE
37	2	0	157	57.5	FALSE	92	200	9	1	FALSE	FALSE	50	12.9	12.9	2	E	FALSE	FALSE
32	0	0	166	62	TRUE	90	180	9	1	FALSE	FALSE	150	11.8	10.9	2	E	FALSE	FALSE
41	2	0	154	60	FALSE	90	100	6.5	1	FALSE	FALSE	100	12.6	11.8	1	E	FALSE	FALSE
40	0	0	159.5	63.6	FALSE	200	350	8	20	FALSE	FALSE	250	13.2	12.6	3	E	FALSE	FALSE
43	2	0	152.5	64.6	FALSE	50	90	6	1	FALSE	FALSE	50	11.4	10.6	2	E	TRUE	FALSE
25	0	0	163	54.8	FALSE	110	100	6.5	1	FALSE	FALSE	150	10.3	8.7	3	E	FALSE	FALSE
38	3	0	158	57.5	FALSE	90	150	7	1	FALSE	FALSE	50	12	11.9	3	E	FALSE	FALSE
31	1	0	150	48.5	FALSE	80	45	6	1	TRUE	FALSE	150	15.2	12.9	2	E	FALSE	FALSE
41	2	0	156	56.7	FALSE	85	130	7	1	FALSE	FALSE	30	13.5	12.3	2	E	FALSE	FALSE
31	0	0	158	60.5	FALSE	70	350	10	2	TRUE	FALSE	100	13.2	11	3	E	FALSE	FALSE
38	2	2	165	53	FALSE	60	90	5	2	FALSE	FALSE	50	11.9	11.4	2	E	FALSE	FALSE
31	0	0	156	68.5	FALSE	68	80	6	1	TRUE	FALSE	100	12.3	12.1	3	E	FALSE	FALSE
43	6	0	157	54	FALSE	60	120	10	1	FALSE	FALSE	200	4.9	10.5	3	E	FALSE	FALSE
49	4	0	158	65.7	FALSE	60	80	6	1	FALSE	FALSE	30	10.7	10.1	2	E	FALSE	FALSE
33	3	0	163	51.2	FALSE	65	150	7	1	FALSE	FALSE	30	13.7	12.2	3	E	FALSE	FALSE
37	2	2	152.5	64.2	FALSE	150	320	12	1	FALSE	TRUE	1000	11.3	9.5	3	E	FALSE	FALSE
34	0	0	157	72	FALSE	150	295	8.5	5	TRUE	FALSE	150	13.6	11.7	3	E	TRUE	FALSE
36	2	0	158	68.1	FALSE	100	320	8.7	1	FALSE	FALSE	100	13.9	11.4	5	E	FALSE	TRUE
25	0	0	154	47	FALSE	70	90	8	2	FALSE	FALSE	100	7.8	9	3	E	FALSE	FALSE
42	4	0	157.5	53.5	FALSE	60	40	5	1	FALSE	FALSE	50	6.6	8.2	3	E	FALSE	FALSE
31	3	0	155	46.1	FALSE	60	50	5	1	FALSE	FALSE	100	6.8	7.8	3	E	FALSE	FALSE
36	2	0	169	58.5	FALSE	40	90	5	1	FALSE	FALSE	20	12	11.9	2	E	FALSE	FALSE
43	2	2	156	66	FALSE	70	110	7.7	1	FALSE	FALSE	100	11.9	11.2	3	E	FALSE	FALSE
38	3	1	152	54.8	FALSE	100	300	10	2	FALSE	FALSE	50	11	10.1	3	E	TRUE	FALSE
45	3	1	160	58	FALSE	90	50	5	5	FALSE	FALSE	50	7	7.8	3	E	FALSE	FALSE
38	3	0	150	41.5	FALSE	70	45	6	1	FALSE	FALSE	10	9.6	9	2	E	FALSE	FALSE
46	2	2	147	45	FALSE	50	90	6.5	1	FALSE	FALSE	100	12.9	11.1	3	E	FALSE	FALSE
35	0	0	158	51.6	FALSE	70	40	5	1	TRUE	FALSE	50	11.4	10.5	2	E	TRUE	FALSE
31	0	0	151	52	FALSE	115	500	13	3	FALSE	FALSE	300	13.9	12.1	3	E	FALSE	FALSE
28	0	0	160	56.5	FALSE	70	220	9	1	FALSE	FALSE	30	12.2	11.1	3	E	FALSE	FALSE
43	2	0	150	71.5	FALSE	50	40	5	1	FALSE	FALSE	30	8.5	8.4	2	E	FALSE	FALSE
38	0	0	159	59.6	FALSE	160	70	6	1	FALSE	FALSE	50	9.6	9.5	4	E	TRUE	FALSE
38	2	0	154	83	FALSE	110	460	9	1	FALSE	FALSE	120	10.9	11	3	E	FALSE	FALSE
42	3	3	150	45	FALSE	120	210	6.8	2	FALSE	FALSE	200	13	11.2	3	E	FALSE	FALSE
32	0	0	156	59	FALSE	60	60	6.5	1	FALSE	FALSE	50	14	11.4	2	E	FALSE	FALSE
35	0	0	167.5	77.3	FALSE	165	100	6	8	FALSE	FALSE	200	13.9	12.9	3	E	FALSE	FALSE
37	0	0	162	90	FALSE	73	30	5	1	FALSE	FALSE	50	14.3	12.9	1	E	FALSE	FALSE
36	0	0	155	54	FALSE	90	30	5	1	FALSE	FALSE	50	13.4	11.5	3	E	FALSE	FALSE
38	3	3	158.5	56.8	FALSE	90	500	11	2	FALSE	FALSE	100	12.1	11.6	3	E	FALSE	FALSE
50	3	1	157	58.9	FALSE	110	120	8.5	1	FALSE	FALSE	150	12.2	11.3	2	E	FALSE	FALSE
26	0	0	158	47.6	FALSE	87	190	8	1	FALSE	FALSE	125	13.2	11.9	3	E	FALSE	FALSE
43	2	2	155	66.5	FALSE	140	210	10	1	FALSE	FALSE	100	14.6	13.6	2	E	FALSE	FALSE
48	2	0	154	49.8	FALSE	60	50	5	4	FALSE	FALSE	50	12.7	11.5	2	E	FALSE	FALSE
41	2	0	157	51.3	FALSE	120	370	8	1	FALSE	FALSE	400	11	9.2	3	E	FALSE	FALSE
39	3	0	156	57.8	FALSE	68	60	5.5	1	TRUE	FALSE	100	14	13.7	2	E	FALSE	FALSE
36	1	0	159	57	FALSE	100	230	9	1	FALSE	FALSE	100	13.1	11.3	2	E	FALSE	FALSE
42	2	2	153.5	46.9	FALSE	70	90	5	4	FALSE	FALSE	50	9.4	8.7	3	E	FALSE	FALSE
37	0	0	167	78.9	FALSE	175	1040	13	5	FALSE	FALSE	300	13.9	12.5	3	E	FALSE	FALSE
34	0	0	155	61.5	FALSE	75	640	12	1	FALSE	FALSE	300	13.1	12	2	E	FALSE	FALSE
42	0	0	153	56.2	FALSE	110	130	8	1	FALSE	FALSE	150	9.7	8.6	3	E	FALSE	FALSE
41	0	0	157	50	FALSE	90	210	6.5	2	FALSE	FALSE	50	10.1	9.4	3	E	FALSE	FALSE
41	2	0	159	56	FALSE	168	400	8	3	FALSE	FALSE	350	12.6	11.6	2	E	TRUE	FALSE
33	0	0	149	65	FALSE	96	120	7	1	FALSE	FALSE	50	12.3	10.4	2	E	FALSE	FALSE
38	0	0	156	56.5	FALSE	150	360	9	5	FALSE	FALSE	50	15.7	13	2	E	FALSE	FALSE
30	1	1	167.5	72.7	FALSE	138	450	12	1	FALSE	FALSE	300	9.1	9.1	3	E	FALSE	FALSE
37	2	0	176	89.2	FALSE	90	110	7	1	FALSE	FALSE	300	11.5	9.5	3	E	FALSE	FALSE
46	3	3	161.5	57.7	FALSE	150	80	6	4	FALSE	FALSE	50	12.3	11.3	2	E	FALSE	TRUE
34	0	0	155	58.5	FALSE	106	70	5	4	FALSE	FALSE	150	13.2	12.8	2	E	FALSE	FALSE
42	2	2	155	50.9	FALSE	140	1370	12	3	FALSE	FALSE	100	11.3	10.2	4	E	FALSE	FALSE
33	2	0	157	58	FALSE	140	380	12	4	FALSE	FALSE	200	10.4	9.5	3	E	FALSE	FALSE
29	1	1	158	69.5	FALSE	120	390	11	1	FALSE	FALSE	200	13.9	10.9	3	E	FALSE	FALSE
37	2	1	155	84.6	FALSE	110	290	8	2	FALSE	FALSE	300	12.4	10.3	3	E	FALSE	FALSE
35	1	0	150	71	FALSE	85	40	5.3	3	FALSE	FALSE	50	8.4	8.1	3	E	TRUE	FALSE
27	0	0	161	48.5	FALSE	105	230	9	1	FALSE	FALSE	100	14.9	12.3	3	E	FALSE	FALSE
45	2	0	156	51	FALSE	150	600	10	2	FALSE	FALSE	450	13.5	10.3	2	E	FALSE	FALSE
33	0	0	155	48.6	FALSE	120	420	10	1	TRUE	FALSE	135	12.1	10.8	2	E	FALSE	FALSE
46	4	0	154	55.9	FALSE	100	65	5	3	FALSE	FALSE	50	8.2	8.9	3	E	FALSE	FALSE
37	3	0	158	53.3	FALSE	140	160	7	2	FALSE	FALSE	200	14.1	11.9	3	E	FALSE	FALSE
41	0	0	151	54	FALSE	100	50	5	2	FALSE	FALSE	100	11.1	9.7	2	E	FALSE	FALSE
30	0	0	154	64	FALSE	68	110	7	1	FALSE	FALSE	100	13.4	12.5	3	E	FALSE	FALSE
30	2	0	162	52	FALSE	90	100	6	1	FALSE	FALSE	200	11.9	8.9	2	E	FALSE	FALSE
38	0	0	165	63	FALSE	90	290	10	1	FALSE	FALSE	100	12.5	12	2	E	FALSE	FALSE
41	1	1	156	59	FALSE	100	100	7	1	FALSE	FALSE	200	13.9	12.5	2	E	FALSE	FALSE
36	0	0	162	56	FALSE	135	180	8	1	FALSE	FALSE	50	14.5	12.8	3	E	FALSE	FALSE
28	0	0	156	88.8	FALSE	130	400	10	1	FALSE	TRUE	600	12.6	9.9	3	E	FALSE	FALSE
43	2	2	159	59.5	FALSE	86	100	7	1	FALSE	FALSE	100	7.2	9.6	2	E	FALSE	FALSE
42	0	0	153	60	FALSE	150	740	15	1	FALSE	FALSE	150	13.4	11.2	3	E	FALSE	FALSE
34	2	0	160.5	53.9	TRUE	115	240	12	1	FALSE	FALSE	70	12.2	11.2	3	E	FALSE	FALSE
41	0	0	146	37.4	FALSE	50	50	5	2	FALSE	FALSE	50	5.7	11.4	2	E	FALSE	FALSE
46	2	2	156	63.8	FALSE	95	100	7	1	FALSE	FALSE	250	14	13.3	2	E	FALSE	FALSE
36	2	0	159	55	FALSE	40	50	6	1	FALSE	FALSE	250	11.5	10.3	2	E	FALSE	FALSE
38	0	0	156	52	FALSE	125	70	5	8	FALSE	TRUE	350	9.4	9	3	E	FALSE	FALSE
42	0	0	163	52.3	FALSE	125	290	9	5	FALSE	FALSE	300	11.2	10.1	3	E	FALSE	FALSE
37	1	0	155	73.4	TRUE	113	250	8	1	FALSE	FALSE	150	12.6	11.2	5	E	FALSE	TRUE
30	0	0	164	66	FALSE	60	160	9	1	FALSE	FALSE	20	13.8	12	2	E	FALSE	FALSE
37	1	1	162	59	FALSE	55	65	5.5	1	FALSE	FALSE	50	9.6	9	3	E	FALSE	FALSE
42	2	0	154	57	FALSE	80	100	6	2	FALSE	FALSE	200	13.3	12.2	4	E	FALSE	FALSE
41	2	0	160	54.5	FALSE	60	70	6	3	TRUE	FALSE	150	12.1	11.4	2	E	FALSE	FALSE
41	0	0	158.5	54.5	FALSE	150	200	8	7	FALSE	FALSE	300	13.4	11.3	3	E	FALSE	FALSE
42	2	0	155	53	FALSE	110	190	8	1	FALSE	FALSE	150	10.8	9.5	2	E	TRUE	FALSE
32	3	0	149.5	76.3	FALSE	70	190	8	1	FALSE	FALSE	200	14.4	12.4	3	E	FALSE	FALSE
32	2	0	158.5	57	FALSE	65	40	5	1	FALSE	FALSE	150	13.1	12.7	3	E	FALSE	FALSE
25	0	0	153	45	TRUE	125	220	8	5	FALSE	FALSE	100	11.2	9.5	2	E	FALSE	FALSE
31	0	0	156	44.5	FALSE	88	500	9	6	FALSE	FALSE	400	13	11.8	3	E	FALSE	FALSE
34	0	0	162	46.7	FALSE	85	130	8	1	FALSE	FALSE	150	7.4	8.3	2	E	FALSE	FALSE
30	0	0	153	53.8	FALSE	54	125	6	1	FALSE	FALSE	50	12.1	10.4	2	E	FALSE	FALSE
37	0	0	157	51.4	TRUE	180	320	7	7	FALSE	FALSE	500	14	11.6	3	E	FALSE	FALSE
42	2	2	159	60	FALSE	140	120	7.5	1	FALSE	FALSE	50	8.5	8	2	E	FALSE	FALSE
40	2	2	153	54.6	FALSE	80	30	5	1	FALSE	FALSE	50	12.9	11.9	2	E	FALSE	FALSE
36	0	0	163	54.8	FALSE	95	40	5	1	FALSE	FALSE	50	12.9	11.7	2	E	FALSE	FALSE
38	2	1	160	62.1	FALSE	95	140	6	5	FALSE	FALSE	350	9.4	8.6	4	E	FALSE	FALSE
24	0	0	153.5	60.8	FALSE	110	150	6	10	FALSE	FALSE	400	13	11.3	3	E	FALSE	FALSE
52	2	0	156	61.7	FALSE	35	100	6	1	FALSE	FALSE	50	8.4	8.1	2	E	FALSE	FALSE
32	0	0	149	57	FALSE	80	400	10	4	FALSE	FALSE	50	14.4	13.5	3	E	FALSE	FALSE
38	2	0	152	63	FALSE	75	100	8	1	FALSE	FALSE	200	12.4	11.4	2	E	FALSE	FALSE
40	2	0	159	59	FALSE	140	130	8	6	FALSE	FALSE	150	11	9.7	3	E	FALSE	FALSE
44	2	0	157.5	52	FALSE	50	240	9.5	1	FALSE	FALSE	150	9.1	8.3	2	E	FALSE	FALSE
38	1	0	165	47.9	FALSE	80	70	5	7	FALSE	FALSE	100	7.3	7.7	3	E	FALSE	FALSE
33	1	1	153	66	FALSE	200	80	6	3	TRUE	FALSE	150	12.1	10.7	2	E	TRUE	FALSE
42	2	0	164	50	FALSE	80	70	6	1	FALSE	FALSE	150	9.8	9	3	E	FALSE	FALSE
36	0	0	151	49	TRUE	90	170	8	8	FALSE	FALSE	70	13.8	12.5	3	E	FALSE	FALSE
35	2	2	153	60.4	FALSE	100	220	9	4	FALSE	FALSE	300	12.5	10.3	2	E	FALSE	FALSE
33	0	0	162.5	73	TRUE	145	300	8	9	FALSE	FALSE	150	14.1	13.1	3	E	FALSE	FALSE
37	1	0	161	55	FALSE	80	50	5.5	1	FALSE	FALSE	250	11.7	9.9	3	E	FALSE	FALSE
36	0	0	152	44.6	TRUE	102	100	6	5	FALSE	FALSE	100	8.9	9.1	2	E	FALSE	FALSE
40	0	0	151	50.6	TRUE	160	265	5	15	FALSE	TRUE	800	12.3	8.4	3	E	FALSE	FALSE
32	1	0	157.5	59.7	FALSE	115	410	10	2	TRUE	TRUE	500	9.6	7	2	E	FALSE	FALSE
36	2	0	156	55.4	FALSE	84	180	9.2	1	FALSE	FALSE	150	8.8	8.5	2	E	FALSE	FALSE
39	2	2	160	63.5	FALSE	82	60	6.5	2	FALSE	FALSE	100	14.1	12.4	2	E	FALSE	FALSE
30	1	0	153	54	FALSE	120	250	6	10	FALSE	FALSE	200	13.4	11.7	2	E	FALSE	FALSE
42	2	0	164	56.5	FALSE	45	100	6.5	1	FALSE	FALSE	80	8.1	9.5	2	E	FALSE	FALSE
41	0	0	154	53.5	FALSE	120	110	7	1	FALSE	FALSE	200	10.5	8	2	E	FALSE	FALSE
35	0	0	163	53.9	FALSE	120	110	5.5	10	FALSE	FALSE	100	12.4	11.4	3	E	FALSE	FALSE
43	2	0	147	65.5	FALSE	55	70	7.3	1	FALSE	FALSE	150	11.5	10	2	E	FALSE	FALSE
35	0	0	169	66.3	FALSE	60	70	5	2	FALSE	FALSE	100	12.6	11.4	2	E	FALSE	FALSE
38	1	0	150	44	TRUE	90	125	9	3	FALSE	FALSE	100	13.3	11.8	3	E	FALSE	FALSE
40	0	0	164	57.5	FALSE	50	200	9.2	1	FALSE	FALSE	30	14.1	12.7	2	E	FALSE	FALSE
40	2	0	153	62.7	TRUE	106	190	8	1	FALSE	FALSE	100	13.9	12.4	3	E	FALSE	FALSE
34	1	0	163	83.6	TRUE	120	200	9.2	1	FALSE	FALSE	50	14.4	13.9	3	E	FALSE	FALSE
32	0	0	157	49.6	FALSE	117	70	7	6	FALSE	FALSE	200	12.2	9.5	2	E	FALSE	FALSE
36	1	0	155	60.5	FALSE	90	200	8	3	FALSE	FALSE	100	13.7	12.2	2	E	FALSE	FALSE
48	3	0	151	53.5	FALSE	82	50	6	1	FALSE	FALSE	250	10.4	9.3	3	E	FALSE	FALSE
38	2	0	150	53	FALSE	120	135	6	3	FALSE	FALSE	50	11.9	10.8	2	E	TRUE	FALSE
45	3	0	163	57.5	FALSE	70	40	5	1	FALSE	FALSE	50	11	11	2	E	FALSE	FALSE
26	0	0	160.5	78.5	FALSE	60	150	6.5	1	FALSE	FALSE	50	12.7	11.4	2	E	FALSE	FALSE
41	2	2	156	51.5	FALSE	95	50	5	2	FALSE	FALSE	100	9.7	8.8	2	E	FALSE	FALSE
38	0	0	158	64	FALSE	120	50	5	4	TRUE	FALSE	50	12.7	11.9	3	E	TRUE	FALSE
30	0	0	158	49.5	FALSE	50	150	7	5	FALSE	FALSE	50	11.6	10.8	3	E	FALSE	FALSE
43	4	0	161	61	FALSE	45	40	5	2	FALSE	FALSE	150	10.8	9.7	3	E	FALSE	FALSE
30	0	0	149.5	59	TRUE	210	520	8	7	FALSE	FALSE	400	14.5	12.7	3	E	FALSE	FALSE
41	0	0	130	50.4	FALSE	120	400	9	3	FALSE	FALSE	550	14.4	12.1	4	E	FALSE	FALSE
46	3	0	149.5	47.1	TRUE	70	100	6	3	FALSE	FALSE	150	12.8	11	2	E	FALSE	FALSE
37	1	0	168	65	FALSE	90	50	6	3	FALSE	FALSE	100	12.7	11.6	2	E	FALSE	FALSE
33	0	0	153	58.3	FALSE	320	300	7	12	FALSE	FALSE	600	14	10.9	2	E	FALSE	FALSE
40	2	0	146.5	53.6	FALSE	60	110	7.5	1	FALSE	FALSE	50	9.2	7.8	2	E	FALSE	FALSE
44	2	0	150.5	54.5	TRUE	186	350	7	9	FALSE	FALSE	250	11.4	10.6	2	E	FALSE	FALSE
39	0	0	154	64.5	FALSE	120	160	7.5	4	FALSE	FALSE	100	12.9	10.6	2	E	FALSE	FALSE
33	0	0	155	50	FALSE	90	220	8	6	TRUE	FALSE	100	12.3	11.1	2	E	TRUE	FALSE
34	0	0	166	46	FALSE	115	100	5	4	FALSE	TRUE	450	6.6	9.4	3	E	FALSE	FALSE
47	1	0	150	47.2	TRUE	60	30	5.5	1	FALSE	FALSE	30	11	9.8	2	E	FALSE	FALSE
39	2	0	158.5	48	TRUE	70	115	7	1	FALSE	FALSE	30	11.1	9.1	2	E	FALSE	FALSE
32	0	0	156	58	FALSE	81	250	8.5	1	TRUE	FALSE	400	12.6	10.8	2	E	FALSE	FALSE
28	0	0	159	50	FALSE	60	120	6	1	TRUE	FALSE	200	12.5	11.1	2	E	FALSE	FALSE
42	4	0	153	50	FALSE	60	90	7.5	1	FALSE	FALSE	100	10.8	9.1	2	E	FALSE	FALSE
34	0	0	156	61.5	FALSE	60	110	7	1	FALSE	FALSE	30	9.7	8.6	2	E	FALSE	FALSE
43	0	0	159	52.5	FALSE	60	40	6	1	FALSE	FALSE	50	9.9	8.8	2	E	FALSE	FALSE
43	2	0	153.5	62	FALSE	50	150	7	1	FALSE	FALSE	200	14.6	12.2	2	E	FALSE	FALSE
34	0	0	159.5	61.5	FALSE	90	40	5	3	TRUE	FALSE	100	13.7	12.1	2	E	FALSE	FALSE
41	2	0	156	54	FALSE	190	200	7	11	FALSE	FALSE	500	13.5	11.3	3	E	FALSE	FALSE
38	0	0	162.5	94	FALSE	113	100	6	1	FALSE	FALSE	100	13.8	13	2	E	FALSE	FALSE
32	2	2	160	56.3	FALSE	60	250	9	1	FALSE	FALSE	200	9.2	9.1	2	E	FALSE	FALSE
37	0	0	153	52	FALSE	110	175	7	6	FALSE	FALSE	300	12.3	10.6	3	E	FALSE	FALSE
33	1	1	152	42	FALSE	60	60	7	1	FALSE	FALSE	20	12.3	10.6	2	E	FALSE	FALSE
38	2	0	169	70	FALSE	120	610	11	1	FALSE	TRUE	400	8.6	7.2	2	E	FALSE	FALSE
45	2	0	156	54.6	FALSE	65	300	9	1	FALSE	FALSE	100	13.1	10.6	2	E	FALSE	FALSE
39	2	0	160	50.5	FALSE	60	185	8.5	1	FALSE	FALSE	150	12.5	11.2	2	E	FALSE	FALSE
37	0	0	165	57	FALSE	60	150	8	3	FALSE	FALSE	100	13	12.6	2	E	FALSE	FALSE
41	2	2	157	47.5	FALSE	48	150	8	1	FALSE	FALSE	50	12.5	11.4	3	E	FALSE	FALSE
45	2	0	158	55	FALSE	60	60	6	1	FALSE	FALSE	20	11.7	10.6	2	E	FALSE	FALSE
31	0	0	169	56.4	TRUE	100	65	6	4	FALSE	FALSE	200	10.3	8.9	2	E	FALSE	FALSE
49	0	0	157	59.3	FALSE	180	60	5	2	FALSE	FALSE	200	11.9	9.2	3	E	FALSE	FALSE
39	1	0	163	57.8	TRUE	150	115	6	10	FALSE	FALSE	250	7.6	8.2	2	E	FALSE	FALSE
44	1	1	164	66.5	FALSE	55	70	7	3	FALSE	FALSE	50	10.2	9.2	2	E	FALSE	FALSE
46	2	2	154	73.9	FALSE	123	230	13	1	FALSE	FALSE	200	11.3	9.9	3	E	FALSE	FALSE
40	2	0	155	53.7	FALSE	120	60	5	5	FALSE	FALSE	50	11.4	9.4	2	E	FALSE	FALSE
36	3	0	160	58.5	FALSE	50	115	7	1	TRUE	FALSE	50	8.8	9.6	2	E	FALSE	FALSE
41	3	0	158	67	FALSE	100	115	6.5	6	FALSE	FALSE	50	11.2	10.6	2	E	FALSE	FALSE
39	2	1	153	59.4	FALSE	50	70	6.2	2	FALSE	FALSE	50	12	11.1	2	E	FALSE	FALSE
45	1	1	151	46.5	FALSE	47	95	8	1	FALSE	FALSE	100	12.6	11.4	2	E	FALSE	FALSE
29	0	0	156	47	FALSE	40	125	8	1	TRUE	FALSE	30	12.4	11.1	2	E	FALSE	FALSE
42	0	0	170	61	FALSE	90	30	5	1	FALSE	FALSE	100	12.4	10	2	E	FALSE	FALSE
37	3	0	159	57	FALSE	48	220	9	1	FALSE	FALSE	50	12.1	11.3	3	E	FALSE	FALSE
47	3	0	160	74	FALSE	90	400	10	1	FALSE	FALSE	150	13.6	12.5	2	E	FALSE	FALSE
46	3	1	158	66.7	FALSE	65	70	5	2	FALSE	FALSE	50	6.5	7.2	2	E	FALSE	FALSE
53	3	0	160	75	FALSE	90	180	7	1	FALSE	FALSE	10	13.1	12.6	2	E	FALSE	FALSE
30	0	0	161	46.7	FALSE	75	100	6.5	1	FALSE	FALSE	80	13.9	12.6	2	E	FALSE	FALSE
41	3	3	156	74	FALSE	70	70	6	1	FALSE	FALSE	50	12.8	11.4	3	E	FALSE	FALSE
44	2	2	156	65.5	FALSE	120	200	9	1	FALSE	TRUE	400	9.8	7.6	4	E	FALSE	FALSE
39	2	0	157	44.2	FALSE	68	60	6	1	FALSE	FALSE	10	11.7	10.2	3	E	FALSE	FALSE
39	4	0	162	57.6	FALSE	55	50	5	2	FALSE	FALSE	50	7.2	7.8	2	E	FALSE	FALSE
30	0	0	158.5	53.5	FALSE	90	105	6.5	2	FALSE	FALSE	50	13.5	12.8	3	E	FALSE	FALSE
39	2	0	161	65.9	FALSE	60	100	7	1	FALSE	FALSE	100	14.1	13.4	2	E	FALSE	FALSE
47	2	0	151	49.5	FALSE	40	60	5	2	FALSE	FALSE	30	12.9	12.1	2	E	FALSE	FALSE
33	0	0	155	47.6	FALSE	90	300	11.5	4	FALSE	FALSE	50	14.1	11.5	2	E	FALSE	FALSE
43	3	0	163	69.7	FALSE	79	100	7	2	FALSE	FALSE	50	9.2	8.5	2	E	FALSE	FALSE
34	0	0	162	51.4	TRUE	145	630	12	5	TRUE	FALSE	200	13.8	12.4	2	E	FALSE	FALSE
27	0	0	156.5	50.5	FALSE	70	30	5	2	FALSE	FALSE	200	13.2	11	2	E	FALSE	FALSE
37	2	0	165	60.8	FALSE	63	40	5	2	FALSE	TRUE	2000	10.8	9.2	2	E	FALSE	FALSE
37	0	0	159	57.8	FALSE	80	242	17	4	FALSE	FALSE	10	13.9	13.2	2	E	FALSE	FALSE
43	2	0	167	68.9	FALSE	70	249	8	6	FALSE	FALSE	100	11.9	10.6	2	E	FALSE	FALSE
42	0	0	159	69	FALSE	86	75	5	3	FALSE	FALSE	100	13.9	13.9	2	E	FALSE	FALSE
31	0	0	161.5	49.5	FALSE	80	272	9	5	FALSE	FALSE	100	13.9	12.5	2	E	FALSE	FALSE
41	2	0	152	54.6	FALSE	100	142	7	2	FALSE	TRUE	500	6.1	9.6	2	E	FALSE	FALSE
32	2	1	164	58.8	FALSE	140	237	9	1	FALSE	FALSE	250	10.4	8.5	2	E	FALSE	FALSE
36	0	0	158.6	60.4	FALSE	120	282	8	4	FALSE	FALSE	350	12.9	10.5	2	E	FALSE	FALSE
39	1	1	164.7	53.8	FALSE	68	72	7	1	FALSE	FALSE	50	12.8	12.6	1	E	FALSE	FALSE
32	0	0	159.3	52.9	FALSE	90	350	9	2	FALSE	FALSE	250	14.6	12.8	3	E	FALSE	FALSE
40	1	1	159.4	51.9	FALSE	145	85	7.5	4	TRUE	FALSE	150	10.8	9.7	2	E	FALSE	FALSE
43	0	0	154	44.7	TRUE	90	118	7	2	FALSE	FALSE	100	13.4	10.9	2	E	FALSE	FALSE
42	0	0	169	71	FALSE	100	50	5	2	FALSE	FALSE	100	14	12.2	2	E	FALSE	FALSE
37	2	0	163.5	50.7	TRUE	161	356	9.5	4	FALSE	FALSE	100	14.1	12.1	2	E	FALSE	FALSE
47	2	2	161.1	57.7	FALSE	88	126	9	3	FALSE	FALSE	50	13.4	10.8	2	E	FALSE	FALSE
45	2	0	151.6	46.9	FALSE	60	45	5	1	FALSE	FALSE	100	8.9	8.1	2	E	FALSE	FALSE
31	0	0	159.3	54.9	FALSE	50	105	6	3	TRUE	FALSE	150	13	11.9	2	E	FALSE	FALSE
33	0	0	159.7	54.2	FALSE	86	80	8	4	TRUE	FALSE	50	11.3	9.9	2	E	FALSE	FALSE
33	0	0	158	54.8	TRUE	200	60	5	16	FALSE	TRUE	700	10.5	10.5	2	E	FALSE	FALSE
52	3	0	156	54	FALSE	93	95	6	1	FALSE	FALSE	100	13.2	12.1	2	E	FALSE	FALSE
36	2	0	167.3	74.2	FALSE	85	105	7	6	FALSE	FALSE	150	11.3	10.5	2	E	FALSE	FALSE
31	0	0	156.6	44.4	FALSE	60	45	5	1	FALSE	FALSE	10	12	10.5	2	E	FALSE	FALSE
34	1	0	149.7	60.4	FALSE	84	62	5	4	FALSE	FALSE	50	13.4	12.2	2	E	FALSE	FALSE
33	0	0	155.1	56.2	FALSE	100	100	7	3	TRUE	FALSE	400	10.7	9.9	3	E	FALSE	FALSE
33	1	1	161.6	54	FALSE	110	60	5	3	FALSE	FALSE	30	9.6	7.9	2	E	FALSE	FALSE
35	0	0	160.3	53	FALSE	80	210	11	1	FALSE	FALSE	100	14.4	12.6	2	E	FALSE	FALSE
38	0	0	163.8	52.2	FALSE	51	181	6.5	1	FALSE	FALSE	10	11.3	9.6	2	E	FALSE	FALSE
44	2	0	161.6	64.6	FALSE	131	305	9	5	FALSE	FALSE	400	10.7	9.3	2	E	FALSE	FALSE
44	2	2	159	60.9	FALSE	65	63	6.5	1	FALSE	FALSE	50	12.3	11.1	2	E	FALSE	FALSE
37	2	0	165.7	60.3	FALSE	90	71	6	2	FALSE	FALSE	100	14.6	13	2	E	FALSE	FALSE
31	0	0	162.8	54.8	FALSE	60	82	7	5	FALSE	FALSE	100	12.7	11.3	2	E	FALSE	FALSE
47	0	0	158	53	FALSE	60	100	7	3	FALSE	FALSE	30	14.1	12	2	E	FALSE	FALSE
34	2	0	154.8	61.6	FALSE	48	65	6	1	FALSE	FALSE	10	9.5	9.5	2	E	FALSE	FALSE
35	0	0	149.7	56.9	TRUE	200	220	8	15	FALSE	TRUE	600	11.5	9.4	2	E	FALSE	FALSE
37	0	0	163.8	58.3	FALSE	110	129	5	7	FALSE	FALSE	50	13.2	11.7	2	E	FALSE	FALSE
43	0	0	160.8	81	FALSE	90	158	8	3	FALSE	TRUE	800	12.2	10	2	E	FALSE	FALSE
34	1	1	157.6	57	FALSE	60	136	7	2	FALSE	FALSE	200	13	11.4	2	E	FALSE	FALSE
38	1	0	156.9	53.6	FALSE	120	80	6	1	FALSE	FALSE	300	10.7	9.1	3	E	FALSE	FALSE
35	0	0	164.4	56.8	FALSE	100	300	9	1	FALSE	FALSE	10	13	11.7	2	E	FALSE	FALSE
36	1	1	163.5	51.4	FALSE	100	62	5	3	FALSE	FALSE	100	13.9	11.7	3	E	FALSE	FALSE
35	1	1	154.1	46.7	FALSE	120	34	5	1	FALSE	FALSE	200	12	9.8	2	E	FALSE	FALSE
31	0	0	158.6	53.6	FALSE	100	94	6	4	FALSE	FALSE	50	11.8	10.8	3	E	FALSE	FALSE
36	0	0	154.6	48.1	TRUE	150	779	13	4	FALSE	FALSE	550	13.3	10.5	2	E	FALSE	FALSE
45	2	0	156.9	57.8	FALSE	120	262	8	5	FALSE	FALSE	200	9.7	8.2	2	E	FALSE	FALSE
33	0	0	155	43.3	FALSE	55	108	8	1	TRUE	FALSE	40	12.1	10.3	3	E	FALSE	FALSE
27	0	0	157	51	FALSE	80	128	7.5	2	FALSE	FALSE	10	11.9	11.2	2	E	FALSE	FALSE
43	0	0	161.9	56.5	FALSE	130	102	7	5	FALSE	FALSE	250	14.2	12.7	2	E	FALSE	FALSE
31	0	0	160.4	50.5	FALSE	137	182	7.5	1	FALSE	FALSE	50	11.2	9.6	2	E	FALSE	FALSE
50	3	0	149.7	62.6	FALSE	70	189	7	1	FALSE	FALSE	50	13.3	12.3	3	E	FALSE	FALSE
39	0	0	154.7	50.8	FALSE	85	441	8.5	4	FALSE	FALSE	100	13.9	12	2	E	FALSE	FALSE
33	0	0	164.5	69.9	FALSE	90	90	5	1	TRUE	FALSE	250	14.5	14.9	2	E	FALSE	FALSE
32	2	0	156	48.4	FALSE	70	36	5	2	FALSE	FALSE	50	13	11.2	2	E	FALSE	FALSE
55	6	0	148.1	65.5	FALSE	55	34	5	1	FALSE	FALSE	10	13.7	13.2	2	E	FALSE	FALSE
50	1	1	150.9	63.4	FALSE	95	133	6	3	FALSE	FALSE	50	10.3	9.1	3	E	FALSE	FALSE
41	0	0	163.8	61.1	TRUE	102	166	7	7	FALSE	FALSE	200	11.7	10.9	2	E	FALSE	FALSE
37	0	0	154.1	74.4	FALSE	57	100	7	1	FALSE	FALSE	50	13.5	12.6	2	E	FALSE	FALSE
36	0	0	160.8	58.8	FALSE	50	60	6	1	TRUE	FALSE	50	13.4	11.8	2	E	FALSE	FALSE
37	0	0	153.6	54	FALSE	60	90	8	2	FALSE	FALSE	50	8	9.9	2	E	FALSE	FALSE
36	0	0	152.1	47.3	FALSE	145	30	6	3	FALSE	FALSE	250	10.1	9.3	3	E	FALSE	FALSE
37	1	0	158	55	FALSE	50	100	7	1	FALSE	FALSE	30	11.8	11.3	2	E	FALSE	FALSE
37	3	1	164.5	66.4	FALSE	145	100	8	1	FALSE	FALSE	100	14.5	13.3	3	E	FALSE	FALSE
36	0	0	162.2	54.9	FALSE	45	33	5	5	FALSE	FALSE	50	13.7	13.6	2	E	FALSE	FALSE
33	1	0	159	49.6	FALSE	90	95	5	9	FALSE	FALSE	100	12.2	10	1	E	FALSE	FALSE
29	0	0	148.3	49.3	FALSE	45	86	5	3	FALSE	FALSE	50	11.7	11.4	2	E	FALSE	FALSE
45	0	0	156.5	51.4	TRUE	110	300	6	12	FALSE	FALSE	200	13.5	10.5	2	E	FALSE	FALSE
31	0	0	167.5	59.6	FALSE	110	30	5	1	FALSE	FALSE	100	11.8	9.6	3	E	FALSE	FALSE
29	0	0	164.9	62.6	TRUE	120	366	11.5	4	TRUE	FALSE	400	12	10.3	3	E	FALSE	FALSE
25	0	0	155.7	75.8	FALSE	90	167	9	1	TRUE	FALSE	100	15.1	13.4	2	E	TRUE	FALSE
30	0	0	158.1	51.9	FALSE	45	190	6	4	FALSE	FALSE	100	14.2	12.5	2	E	FALSE	FALSE
30	0	0	157.4	48.8	FALSE	65	149	7	5	FALSE	FALSE	150	12.6	11.7	2	E	FALSE	FALSE
49	2	0	154.5	51.5	FALSE	73	38	6	1	FALSE	FALSE	50	12.9	12.3	2	E	FALSE	FALSE
37	0	0	160.8	57.6	TRUE	145	65	6	20	FALSE	TRUE	650	13.5	10.9	2	E	FALSE	FALSE
43	1	0	163.8	44.2	TRUE	120	57	5	12	FALSE	FALSE	100	11.1	8.9	2	Liga	FALSE	FALSE
37	2	0	162.8	72.5	FALSE	100	102	6	6	FALSE	FALSE	100	11.1	10.7	2	E	FALSE	FALSE
42	2	0	154.3	50.7	FALSE	62	174	6	1	FALSE	FALSE	50	12	11.6	2	E	FALSE	FALSE
33	0	0	150.8	53.3	FALSE	51	47	6.5	2	FALSE	FALSE	60	13.8	12.7	2	Liga	FALSE	FALSE
49	1	0	154.2	63.6	TRUE	102	150	6	3	FALSE	FALSE	200	13.2	12.7	3	Liga	FALSE	FALSE
41	1	0	156.8	42.8	FALSE	86	126	7	2	FALSE	FALSE	150	5.5	8.9	2	E	FALSE	FALSE
30	0	0	167.1	56	FALSE	40	105	8	1	TRUE	FALSE	20	14.3	13	2	E	FALSE	FALSE
32	0	0	159	51.9	FALSE	50	84	6	1	TRUE	FALSE	100	13.1	12.5	1	Liga	FALSE	FALSE
42	2	0	159.3	53.4	FALSE	63	156	8	1	FALSE	TRUE	350	8.5	9.6	2	Liga	FALSE	FALSE
43	0	0	159.8	78.3	FALSE	80	237	8.5	8	FALSE	FALSE	150	10.4	10	2	Liga	FALSE	FALSE
40	2	0	159.5	79	FALSE	140	179	8	8	FALSE	FALSE	450	12	9.7	3	Liga	FALSE	FALSE
41	1	1	149.8	58.1	FALSE	145	281	9.5	3	FALSE	TRUE	450	11.9	8.7	2	E	FALSE	FALSE
31	0	0	151.3	51.9	FALSE	95	110	7.5	1	TRUE	FALSE	100	10.3	10.1	2	Liga	FALSE	FALSE
30	0	0	156	53.5	FALSE	60	37	5	1	FALSE	FALSE	50	14	12.3	2	E	FALSE	FALSE
30	0	0	166.9	51.4	FALSE	60	49	5.5	1	FALSE	FALSE	200	12.3	10.8	3	Liga	FALSE	FALSE
39	2	2	155.7	78.6	FALSE	70	105	8	1	FALSE	FALSE	150	14.1	11.9	2	E	FALSE	FALSE
38	1	0	154.5	51.9	FALSE	90	52	7	1	FALSE	FALSE	200	10.3	10.1	2	E	FALSE	FALSE
34	0	0	165.3	50.4	FALSE	72	156	7	2	FALSE	FALSE	550	12	10.3	2	E	FALSE	FALSE
43	0	0	153.5	54.2	FALSE	80	41	5	2	FALSE	FALSE	100	13.8	11.6	2	E	FALSE	FALSE
43	2	0	163.3	61.7	FALSE	60	165	8	1	FALSE	FALSE	200	14.1	12.1	2	E	FALSE	FALSE
39	2	1	158	68.4	FALSE	49	320	10	5	FALSE	FALSE	300	13.2	11.2	2	E	FALSE	FALSE
38	0	0	164.4	64.2	FALSE	79	88	6	3	FALSE	FALSE	50	8.9	9.8	2	E	FALSE	FALSE
39	1	1	165.7	67.5	FALSE	85	126	7	3	FALSE	FALSE	50	11.8	10.4	1	E	FALSE	FALSE
38	0	0	158.3	53.5	FALSE	86	221	7	5	FALSE	FALSE	100	14.7	12.2	2	E	FALSE	FALSE
30	0	0	164.4	49.5	FALSE	65	336	9	2	FALSE	FALSE	100	14.7	13.4	2	E	FALSE	FALSE
27	0	0	168.5	84.9	FALSE	80	221	10	2	FALSE	FALSE	300	14.2	11.7	3	E	FALSE	FALSE
43	2	0	157.9	50.8	FALSE	65	232	10	1	FALSE	FALSE	30	13.8	12.5	2	E	FALSE	FALSE
39	0	0	157.3	63.9	FALSE	120	47	6	1	FALSE	FALSE	150	9.5	8.2	2	E	FALSE	FALSE
41	0	0	148.6	54.6	FALSE	60	115	8	5	FALSE	FALSE	200	11.8	10.7	3	E	FALSE	FALSE
35	0	0	156.6	50.1	TRUE	60	95	8	2	FALSE	FALSE	50	12.8	11.3	2	E	FALSE	FALSE
41	2	0	160.3	84.4	FALSE	60	195	8	1	FALSE	FALSE	50	13.7	12.7	2	E	FALSE	FALSE
41	2	0	153.7	54	FALSE	68	216	10	1	FALSE	FALSE	100	11.3	10.2	2	E	FALSE	FALSE
34	0	0	165.5	71	FALSE	60	57	5	8	FALSE	FALSE	100	12.6	11.9	2	E	FALSE	FALSE
26	0	0	155.7	49	FALSE	65	263	9	3	FALSE	FALSE	100	11.3	9.7	3	E	FALSE	FALSE
37	0	0	163.5	64.3	FALSE	150	96	7	1	FALSE	FALSE	150	7.6	9.8	2	E	FALSE	FALSE
48	3	0	154.5	48.1	FALSE	83	44	6	3	FALSE	FALSE	200	11.9	10.8	2	E	FALSE	FALSE
41	1	0	155.4	50	FALSE	80	48	6	4	FALSE	FALSE	100	12.3	10.7	2	E	FALSE	FALSE
45	1	1	148.4	41.4	TRUE	60	193	8.5	1	FALSE	FALSE	200	13.7	11.7	2	E	FALSE	FALSE
33	1	0	156.8	50.9	TRUE	90	240	10	4	TRUE	FALSE	100	11.6	10.1	2	E	FALSE	FALSE
38	0	0	160.3	52.9	FALSE	125	79	6	2	FALSE	FALSE	100	9.9	8.9	2	E	FALSE	FALSE
40	1	0	162.2	54.8	FALSE	115	54	5	6	FALSE	FALSE	150	13.4	12.6	2	E	FALSE	FALSE
42	2	1	154	79	FALSE	70	468	12	1	FALSE	FALSE	500	14.8	10.6	2	liga	FALSE	FALSE
38	1	1	162	61.5	TRUE	112	125	5	6	FALSE	FALSE	150	13.8	12.8	3	E	FALSE	FALSE
38	0	0	146.6	66	FALSE	165	642	10	3	FALSE	FALSE	250	11.5	9.3	3	liga	FALSE	FALSE
37	0	0	156.4	49.8	FALSE	65	91	6.5	3	FALSE	FALSE	100	8.9	9.2	2	liga	FALSE	FALSE
33	1	0	153.1	47.5	FALSE	140	82	6	3	FALSE	FALSE	50	12	10.1	2	liga	FALSE	FALSE
38	0	0	157.4	50.2	FALSE	125	150	8	5	FALSE	FALSE	150	13.3	10.7	3	liga	FALSE	FALSE
45	3	0	158.6	58.1	FALSE	120	150	8	1	FALSE	FALSE	200	8	7.8	2	E	FALSE	FALSE
37	0	0	160.8	52.5	FALSE	140	99	8	2	TRUE	FALSE	150	12	10	2	liga	FALSE	FALSE
33	0	0	153.8	60.6	FALSE	140	102	8	5	FALSE	FALSE	150	13.2	10.8	2	E	FALSE	FALSE
31	0	0	162.5	50.8	FALSE	85	389	12	1	FALSE	FALSE	100	13.3	11.2	2	E	FALSE	FALSE
30	0	0	159	51.8	TRUE	60	575	12	3	TRUE	FALSE	200	13.5	12.5	2	liga	FALSE	FALSE
34	1	1	168.1	60.1	FALSE	120	85	5	6	FALSE	FALSE	150	10.6	9.8	2	liga	FALSE	FALSE
45	0	0	158.9	51.1	FALSE	100	149	10	1	FALSE	FALSE	500	13.4	10.9	3	liga	FALSE	FALSE
40	0	0	162.6	55.6	FALSE	153	167	5	7	FALSE	FALSE	600	12.4	11.3	2	liga	FALSE	FALSE
43	1	0	160.4	56.5	TRUE	120	212	8	7	FALSE	FALSE	100	14	13.6	2	liga	FALSE	FALSE
41	1	0	153.4	49.6	FALSE	90	232	8	3	FALSE	FALSE	200	12.5	11.2	2	liga	FALSE	FALSE
38	3	1	167	63.9	FALSE	120	263	9	2	FALSE	TRUE	800	10.7	8.7	2	liga	FALSE	FALSE
50	4	0	154.1	55.2	FALSE	120	235	7	1	FALSE	FALSE	100	9.5	8	2	liga	FALSE	FALSE
47	2	2	152.9	52.5	TRUE	175	125	6	3	FALSE	FALSE	50	13.4	12.7	2	liga	FALSE	FALSE
24	0	0	154.9	47.5	FALSE	90	456	13.5	1	FALSE	FALSE	400	13.8	11.4	2	liga	FALSE	FALSE
40	0	0	156.5	52	FALSE	110	96	6.5	7	FALSE	FALSE	200	14.8	14	2	liga	FALSE	FALSE
44	2	0	151.6	56.6	TRUE	150	257	9	1	FALSE	FALSE	300	11.2	9.5	3	liga	FALSE	FALSE
34	0	0	157.2	73.5	TRUE	120	350	9	11	FALSE	FALSE	50	12.4	11.2	3	liga	FALSE	FALSE
34	0	0	163.9	56.2	FALSE	110	342	10	3	FALSE	FALSE	50	12.2	10.7	2	liga	FALSE	FALSE
31	2	0	162.3	52.7	FALSE	85	97	6	1	FALSE	FALSE	100	8.3	9.4	2	liga	FALSE	FALSE
34	0	0	159.1	58.6	FALSE	113	73	5	22	FALSE	FALSE	150	14.4	12.4	2	liga	FALSE	FALSE
39	0	0	156.8	46.9	FALSE	90	178	8	4	FALSE	FALSE	50	13	11.4	2	liga	FALSE	FALSE
40	0	0	163	49.7	FALSE	135	50	5	3	FALSE	FALSE	50	10.1	9	3	liga	FALSE	FALSE
38	2	2	155.7	62.2	FALSE	60	71	7	1	FALSE	FALSE	200	13.3	12.2	2	liga	FALSE	FALSE
32	0	0	158.6	59.7	FALSE	60	78	7	1	FALSE	FALSE	50	8.6	9.4	2	liga	FALSE	FALSE
48	0	0	165.8	60.5	FALSE	80	140	8	1	FALSE	TRUE	300	9.5	9.5	2	liga	FALSE	FALSE
44	1	0	158.2	56.3	FALSE	120	108	7	1	FALSE	FALSE	50	7.7	10	2	liga	TRUE	FALSE
27	0	0	156.5	56.3	FALSE	105	290	9	4	FALSE	FALSE	100	10.1	9.7	2	liga	FALSE	FALSE
29	0	0	152.3	66.8	FALSE	131	73	5	5	FALSE	FALSE	100	14	11.8	2	liga	FALSE	FALSE
40	0	0	147.1	61.5	TRUE	85	202	7	2	FALSE	FALSE	100	14.3	12.1	2	liga	FALSE	FALSE
36	0	0	156	50	FALSE	140	224	8	5	FALSE	FALSE	150	13.7	11.8	2	liga	FALSE	FALSE
41	1	0	153	66.4	FALSE	85	289	9.5	1	FALSE	FALSE	50	14.3	13.1	1	liga	FALSE	FALSE
32	3	0	152.4	41.5	TRUE	50	673	11	1	FALSE	FALSE	50	14.1	12	2	liga	FALSE	FALSE
47	0	0	156.2	58.6	TRUE	150	507	12	1	FALSE	TRUE	700	11.4	8.8	2	liga	FALSE	FALSE
41	0	0	160.6	52.1	TRUE	185	299	8	9	FALSE	FALSE	400	12.9	10.4	3	liga	FALSE	FALSE
32	0	0	154.5	48.5	FALSE	100	100	5.5	2	TRUE	FALSE	80	13.6	12.2	2	liga	FALSE	FALSE
30	2	0	160.7	53.5	FALSE	160	149	7	1	FALSE	FALSE	100	10.6	9.1	3	liga	FALSE	FALSE
39	0	0	167.8	58.9	TRUE	140	380	13	15	FALSE	FALSE	200	13.4	10.8	2	liga	FALSE	FALSE
52	3	0	150	53.5	FALSE	90	110	8	2	FALSE	FALSE	100	15.5	13.3	2	liga	FALSE	FALSE
28	0	0	156.6	58.8	TRUE	120	144	9	1	FALSE	FALSE	100	8.2	9.8	2	liga	FALSE	FALSE
37	1	0	156.2	75.4	FALSE	60	70	6	1	FALSE	FALSE	100	7.4	8.3	2	liga	FALSE	FALSE
37	0	0	157.1	64.5	TRUE	60	142	7	4	FALSE	FALSE	200	9.1	9.5	2	liga	FALSE	FALSE
32	0	0	164	60.3	FALSE	90	55	5	3	FALSE	FALSE	50	12.7	11.5	2	liga	FALSE	FALSE
45	0	0	160	60.6	FALSE	146	54	5.4	2	FALSE	FALSE	75	12.7	10.2	2	liga	FALSE	FALSE
28	0	0	161.2	50.6	FALSE	110	35	5.5	1	TRUE	FALSE	100	12.7	12.9	2	liga	TRUE	FALSE
44	2	1	165.1	56.3	FALSE	120	189	8	1	FALSE	FALSE	250	7.2	7.6	2	liga	FALSE	FALSE
28	0	0	160.5	50.7	TRUE	80	468	11	4	FALSE	FALSE	50	12.1	11	1	liga	FALSE	FALSE
51	2	0	154.4	58.8	TRUE	120	239	7	12	FALSE	FALSE	150	12.6	10.4	2	liga	FALSE	FALSE
37	0	0	160.6	56.5	FALSE	110	84	6	2	FALSE	FALSE	100	14.6	12.6	3	liga	FALSE	FALSE
47	4	0	169.8	69.5	TRUE	150	90	7	4	FALSE	FALSE	100	9.7	9.2	2	liga	TRUE	FALSE
24	0	0	167	57.9	TRUE	60	777	15	1	FALSE	FALSE	50	14.4	11.5	2	liga	FALSE	FALSE
34	0	0	157	66	FALSE	65	124	7	3	TRUE	FALSE	150	13.6	12.6	2	liga	FALSE	FALSE
33	2	0	155.6	67.2	FALSE	45	53	7	1	FALSE	FALSE	50	7.4	10.3	2	liga	FALSE	FALSE
34	2	0	153.3	74	FALSE	50	200	9	1	FALSE	FALSE	100	11.4	11	2	liga	FALSE	FALSE
50	0	0	158.5	44.3	FALSE	180	95	5	5	FALSE	FALSE	300	9.5	8	2	liga	FALSE	FALSE
44	2	0	151.5	52.4	FALSE	107	471	9.5	1	FALSE	TRUE	300	7.3	8.1	2	liga	FALSE	FALSE
49	2	0	156	54.5	FALSE	150	101	5	3	FALSE	FALSE	50	13.1	11	2	liga	FALSE	FALSE
39	2	0	157.7	57.6	FALSE	117	100	7	4	FALSE	FALSE	100	13.7	11.4	2	liga	FALSE	FALSE
39	0	0	158.5	60.9	FALSE	110	167	8	4	FALSE	FALSE	150	11.2	9.7	2	liga	FALSE	FALSE
48	2	0	167	68.9	TRUE	170	51	5	2	TRUE	FALSE	200	9.7	8.6	3	liga	FALSE	FALSE
44	0	0	155	58.4	TRUE	150	475	10	3	FALSE	TRUE	400	9.7	8	2	liga	FALSE	FALSE
46	2	0	154	63.7	FALSE	140	215	8	6	FALSE	FALSE	250	12.7	9.8	2	liga	FALSE	FALSE
40	2	2	156.8	62.6	FALSE	105	81	6	6	FALSE	FALSE	150	11.5	10.9	3	liga	FALSE	FALSE
38	0	0	148.3	44	FALSE	80	71	8	3	FALSE	FALSE	50	7.9	9.6	3	liga	FALSE	FALSE
44	3	0	160.5	67.9	FALSE	80	158	8.5	1	FALSE	FALSE	350	12.6	10.7	2	liga	FALSE	FALSE
49	4	0	163.8	57.4	FALSE	31	115	6	1	FALSE	FALSE	50	10.8	9.8	2	E	FALSE	FALSE
43	3	0	163	57.7	TRUE	65	280	9	7	FALSE	FALSE	100	12.6	12	2	liga	FALSE	FALSE
28	0	0	154.9	57	FALSE	70	76	7	2	FALSE	FALSE	50	12	12	2	liga	FALSE	FALSE
35	0	0	164	66.3	TRUE	180	204	7	5	FALSE	FALSE	50	12.3	11.4	1	liga	FALSE	FALSE
37	0	0	170.2	49.4	TRUE	220	263	10	2	FALSE	TRUE	700	10.2	8.6	2	liga	FALSE	FALSE
31	0	0	155.1	55.1	FALSE	140	99	6	8	FALSE	FALSE	150	13.5	12.2	2	liga	FALSE	FALSE
44	0	0	163.4	81.6	TRUE	220	831	12	6	FALSE	TRUE	800	12.5	11.1	8	liga	FALSE	TRUE
48	2	0	148.6	63.4	FALSE	80	102	5	3	FALSE	FALSE	100	14.4	13.1	3	liga	FALSE	FALSE
33	2	0	176.6	63.8	FALSE	60	325	8	3	FALSE	FALSE	10	11.9	11.1	2	liga	FALSE	FALSE
42	1	0	160.6	53	FALSE	128	263	9	7	FALSE	FALSE	350	12.4	10.5	1	liga	FALSE	FALSE
45	2	1	161.1	59	FALSE	135	182	8	1	FALSE	FALSE	250	11.5	9.7	2	liga	FALSE	FALSE
46	2	0	156.5	51.2	FALSE	157	494	10	2	FALSE	FALSE	100	11.6	12.6	3	liga	FALSE	FALSE
37	2	0	160	50.5	FALSE	45	121	6.5	1	FALSE	FALSE	150	13.9	12.6	2	liga	FALSE	FALSE
42	0	0	162.5	51.2	TRUE	92	149	6.5	3	FALSE	FALSE	50	12.9	11.6	3	liga	FALSE	FALSE
44	2	0	160.2	48.6	FALSE	90	302	7	4	FALSE	FALSE	150	12.8	11.2	2	E	FALSE	FALSE
44	1	0	154.5	52	TRUE	145	660	14	1	FALSE	FALSE	400	12.9	9.7	3	liga	FALSE	FALSE
47	2	2	156.4	57.8	FALSE	90	211	8	2	FALSE	FALSE	150	8	7.1	1	liga	FALSE	FALSE
30	0	0	163.9	64.3	TRUE	90	503	11	2	FALSE	FALSE	100	14.4	13.2	2	liga	FALSE	FALSE
28	0	0	158.3	48.5	TRUE	85	218	8.5	1	TRUE	FALSE	50	12.3	11.4	2	liga	FALSE	FALSE
40	2	0	155.6	51.3	FALSE	90	373	8	3	FALSE	FALSE	100	12.5	9.8	2	liga	FALSE	FALSE
45	2	2	145.5	51.9	FALSE	95	179	7	3	FALSE	FALSE	100	12.7	11	2	liga	FALSE	FALSE
46	0	0	161.8	50.1	TRUE	125	60	8	3	FALSE	FALSE	100	15.6	13.2	2	liga	FALSE	FALSE
46	1	0	154.8	56.1	FALSE	90	267	10	1	FALSE	FALSE	30	12.1	10.2	2	liga	FALSE	FALSE
34	0	0	155.4	72.8	FALSE	145	449	10	3	FALSE	FALSE	200	9.2	10.3	2	liga	FALSE	FALSE
31	0	0	162	50.7	FALSE	105	98	6	1	TRUE	FALSE	100	12.6	10.4	2	liga	FALSE	FALSE
39	0	0	156.6	41.7	TRUE	90	382	7	6	FALSE	FALSE	100	13.7	12.8	1	liga	FALSE	FALSE
37	0	0	154.2	54.6	TRUE	140	164	7	6	FALSE	FALSE	200	12.9	12.6	2	liga	FALSE	FALSE
39	1	0	158.5	60.1	TRUE	120	185	7	7	FALSE	FALSE	150	11.1	10.6	2	liga	FALSE	FALSE
35	0	0	155.2	68.5	TRUE	165	475	11	6	FALSE	FALSE	200	13.5	12.8	2	liga	FALSE	FALSE
42	0	0	155.1	58.7	TRUE	165	308	10	10	FALSE	FALSE	550	13.1	10.4	3	liga	FALSE	FALSE
31	1	0	161.4	44.2	FALSE	65	317	7.5	2	TRUE	FALSE	100	9.4	7.7	2	liga	TRUE	FALSE
35	0	0	168	56.6	FALSE	65	84	6	3	TRUE	FALSE	75	10.2	9.7	2	liga	FALSE	FALSE
42	0	0	157.4	53.5	FALSE	110	130	8	2	FALSE	FALSE	200	12.3	11.7	2	liga	FALSE	FALSE
44	0	0	147.9	52.5	FALSE	105	68	7	2	FALSE	FALSE	50	13.5	11.6	2	liga	FALSE	FALSE
27	0	0	154.3	49.1	FALSE	150	55	6.5	1	FALSE	FALSE	150	9.4	7.1	2	liga	FALSE	FALSE
39	0	0	160.8	51.6	FALSE	170	38	5	2	FALSE	FALSE	100	10.4	9.4	3	E	FALSE	FALSE
36	0	0	155.2	72.8	TRUE	150	718	12	2	FALSE	FALSE	600	13.7	10.9	2	liga	FALSE	FALSE
31	0	0	155.6	50.9	FALSE	83	413	10	1	FALSE	FALSE	300	11.7	10	2	liga	FALSE	FALSE
46	4	1	153.3	48.9	FALSE	106	100	8	3	FALSE	FALSE	50	13	11.7	2	liga	FALSE	FALSE
47	1	1	163.6	68.2	FALSE	150	193	9	1	FALSE	FALSE	300	11.3	11.3	2	liga	FALSE	FALSE
29	0	0	161.8	53.9	FALSE	135	325	9	4	TRUE	FALSE	300	12.3	10.5	2	liga	FALSE	FALSE
34	0	0	162.3	70.5	TRUE	60	195	9	3	FALSE	FALSE	300	12.6	11	2	liga	FALSE	FALSE
39	0	0	154	45.3	FALSE	95	83	5	4	FALSE	FALSE	50	11.4	9.4	2	liga	FALSE	FALSE
39	0	0	164.4	50.4	FALSE	115	109	6	8	FALSE	FALSE	50	13.1	11.1	2	liga	FALSE	FALSE
41	2	0	152	45	FALSE	65	135	7.5	4	FALSE	FALSE	250	10.1	8.7	2	liga	FALSE	FALSE
45	1	1	150.1	51.2	FALSE	80	170	8	2	FALSE	FALSE	100	14.8	13.4	2	liga	FALSE	FALSE
37	0	0	157.3	46.5	TRUE	120	235	8	5	FALSE	FALSE	100	11.8	10.4	2	liga	FALSE	FALSE
46	4	1	154.9	48.6	TRUE	65	118	7	1	FALSE	FALSE	50	10.7	10	3	liga	FALSE	FALSE
36	0	0	166	53.5	TRUE	120	500	10.5	2	FALSE	FALSE	100	12.3	10.8	2	liga	FALSE	FALSE
44	0	0	158	45.8	FALSE	140	60	5	3	FALSE	FALSE	300	11.7	9.7	3	liga	FALSE	FALSE
32	2	2	159.2	56.9	TRUE	175	790	17	3	FALSE	TRUE	800	12.7	9.5	2	liga	FALSE	FALSE
35	1	1	162.3	69.9	FALSE	120	280	8	3	FALSE	FALSE	150	13.9	12	2	liga	FALSE	FALSE
29	0	0	156	49.1	FALSE	140	510	15	9	FALSE	FALSE	150	13.3	11.4	2	liga	FALSE	FALSE
25	0	0	158.5	52	FALSE	90	35	5	1	FALSE	FALSE	50	8.3	9.2	2	liga	FALSE	FALSE
34	0	0	163.7	53.4	TRUE	200	63	6	3	FALSE	FALSE	150	10.8	8.3	2	liga	FALSE	FALSE
36	0	0	169.7	71.7	TRUE	130	329	8	3	FALSE	FALSE	50	13.2	12.5	2	liga	FALSE	FALSE
54	3	1	155.2	54.1	TRUE	70	127	6.5	3	FALSE	FALSE	50	11.8	10.9	2	liga	FALSE	FALSE
36	0	0	152.5	38.9	TRUE	145	165	8	8	FALSE	FALSE	350	13.3	11.3	3	liga	FALSE	FALSE
33	0	0	161.8	55	TRUE	95	351	10.6	4	FALSE	FALSE	50	15.2	13.3	2	liga	FALSE	FALSE
40	1	1	158.2	45	TRUE	80	140	8	3	FALSE	FALSE	100	12.8	11.2	2	liga	FALSE	FALSE
48	2	2	163.2	57.3	FALSE	130	176	8	1	FALSE	TRUE	400	8.6	8.4	2	liga	FALSE	FALSE
41	1	1	152.3	63.5	FALSE	60	418	11.5	1	FALSE	FALSE	50	11.4	10.3	2	liga	FALSE	FALSE
34	0	0	161.8	44.9	TRUE	65	157	9	3	TRUE	FALSE	50	13.8	12.3	2	liga	FALSE	FALSE
47	3	1	169.5	72.7	TRUE	100	166	8.5	4	FALSE	FALSE	150	14.2	13.2	2	liga	FALSE	FALSE
36	0	0	157	51.8	TRUE	65	198	8.5	2	FALSE	FALSE	80	7.8	9	2	liga	FALSE	FALSE
52	2	2	158.1	59.8	FALSE	131	356	13	2	FALSE	FALSE	400	14.3	12.7	2	liga	FALSE	FALSE
35	0	0	156.7	60.2	TRUE	120	280	8	4	FALSE	FALSE	600	13	10.3	2	liga	FALSE	FALSE
49	2	0	152.4	47.5	FALSE	130	478	9	7	FALSE	FALSE	400	12.2	10.2	3	liga	FALSE	FALSE
32	1	1	160.1	68.2	FALSE	108	320	11	1	FALSE	FALSE	500	12.9	11	2	liga	FALSE	FALSE
39	2	0	158.8	60.7	FALSE	145	215	8.5	3	FALSE	FALSE	300	13.5	10.8	3	liga	FALSE	FALSE
48	2	0	159.3	59.4	TRUE	120	242	12	3	FALSE	FALSE	100	13.3	11.6	2	liga	FALSE	FALSE
49	2	0	155.1	53.4	TRUE	100	328	10	1	FALSE	FALSE	400	13.2	12.2	2	liga	FALSE	FALSE
44	2	0	162.8	57.9	FALSE	165	284	8.5	2	FALSE	FALSE	300	12.1	11.1	2	liga	FALSE	FALSE
46	0	0	161.9	59.5	TRUE	145	747	15	1	FALSE	FALSE	600	13.2	11	2	liga	FALSE	FALSE
40	0	0	163	66.9	TRUE	280	236	8.1	5	FALSE	FALSE	300	14.2	12.9	2	liga	FALSE	FALSE
45	2	0	150.3	49.2	FALSE	60	114	7.5	3	FALSE	FALSE	50	13.3	11.6	2	liga	FALSE	FALSE
34	0	0	167.2	53.6	TRUE	150	712	13.5	3	FALSE	FALSE	150	13.1	11.1	2	liga	FALSE	FALSE
40	2	0	160.3	63.3	FALSE	100	380	8.5	2	FALSE	FALSE	200	12.3	11.7	2	liga	FALSE	FALSE
41	3	0	153.1	54	FALSE	80	257	8.5	1	FALSE	FALSE	50	13.1	11.9	2	liga	FALSE	FALSE
46	2	0	156	52.5	TRUE	125	145	6	11	FALSE	FALSE	300	11.7	10.2	2	liga	FALSE	FALSE
47	2	0	163.6	62.6	FALSE	90	44	6	6	FALSE	FALSE	50	12.8	11.6	2	liga	FALSE	FALSE
39	2	0	160	62	FALSE	220	258	18	1	FALSE	FALSE	50	12	11.2	2	E	FALSE	FALSE
45	1	1	156.4	55	TRUE	120	160	8	10	FALSE	FALSE	300	15.4	13.9	3	liga	FALSE	FALSE
37	0	0	168	69.3	TRUE	180	260	10	10	FALSE	TRUE	700	6.2	10.3	3	liga	FALSE	FALSE
44	1	0	157.6	75	TRUE	120	480	11	1	FALSE	FALSE	100	13.9	12.9	2	liga	FALSE	FALSE
37	3	0	151	49.8	FALSE	70	87	7	1	FALSE	FALSE	50	10.4	9.1	2	liga	FALSE	FALSE
42	0	0	167.1	63.1	FALSE	120	195	8	7	FALSE	FALSE	50	12.3	11.4	2	liga	FALSE	FALSE
37	0	0	152.2	83.3	TRUE	75	104	6	2	FALSE	FALSE	100	12.3	12.1	2	liga	FALSE	FALSE
35	2	0	158.2	66.4	FALSE	60	78	6	1	FALSE	FALSE	100	9.2	8.7	2	liga	FALSE	FALSE
44	2	0	151.3	52	FALSE	90	150	7	1	FALSE	FALSE	50	13.1	12	2	liga	FALSE	FALSE
38	0	0	150.7	45.9	FALSE	50	92	7	2	FALSE	FALSE	150	13.6	11.6	1	liga	FALSE	FALSE
33	2	0	155.9	60.1	FALSE	150	154	10	1	FALSE	FALSE	200	12.1	11.2	2	liga	FALSE	FALSE
38	0	0	157.8	44.8	FALSE	112	210	8.5	3	FALSE	FALSE	100	10	9.4	2	liga	FALSE	FALSE
36	1	0	154.1	62	FALSE	90	95	7.5	3	FALSE	FALSE	50	11.4	10.3	2	liga	FALSE	FALSE
28	0	0	162.6	52.6	TRUE	85	276	8.5	1	FALSE	FALSE	150	12.8	12.1	2	liga	FALSE	FALSE
41	0	0	159	54	TRUE	180	293	9	6	FALSE	FALSE	150	10	9.2	2	liga	FALSE	FALSE
39	1	1	157.7	66.1	TRUE	150	205	7.5	11	TRUE	FALSE	100	11.5	10.9	2	liga	FALSE	FALSE
34	0	0	151.3	45.8	TRUE	180	347	9	3	FALSE	TRUE	600	10.4	9.5	2	liga	FALSE	TRUE
45	0	0	156.5	53.3	TRUE	180	284	8.5	9	FALSE	FALSE	300	11.6	10.4	2	liga	FALSE	FALSE
47	2	0	147.6	46.7	FALSE	90	186	8	1	FALSE	FALSE	50	11.3	10.8	2	liga	FALSE	FALSE
35	0	0	158.6	57.4	TRUE	160	364	10	6	FALSE	TRUE	700	15	10.7	1	liga	FALSE	FALSE
46	2	2	154.5	50	FALSE	80	166	11	1	FALSE	FALSE	200	11	9.1	2	liga	FALSE	FALSE
35	0	0	159.6	49	FALSE	150	208	7	8	FALSE	FALSE	250	12.8	12.5	2	liga	FALSE	FALSE
43	0	0	167	67	FALSE	90	140	7	4	FALSE	FALSE	50	12.6	12.6	2	liga	FALSE	FALSE
33	0	0	151.5	51.4	TRUE	85	147	8	1	FALSE	FALSE	200	10.3	9.4	2	liga	FALSE	FALSE
30	0	0	154.3	48.5	FALSE	70	220	11	2	FALSE	FALSE	80	12.4	11.4	2	liga	FALSE	FALSE
32	0	0	156.2	49.5	FALSE	145	173	7	8	FALSE	FALSE	100	13.1	12.4	2	liga	FALSE	FALSE
40	2	2	156.6	54.2	TRUE	150	479	9.5	1	FALSE	FALSE	100	11.8	11.2	1	liga	FALSE	FALSE
45	0	0	166.2	73.5	TRUE	102	256	9	2	FALSE	FALSE	150	12	11.7	2	liga	FALSE	FALSE
47	3	3	155.3	68.3	FALSE	75	325	9	3	FALSE	FALSE	200	8.4	10.1	2	liga	FALSE	FALSE
35	0	0	161.2	55.9	TRUE	180	365	9	20	FALSE	FALSE	600	13	10.1	2	liga	FALSE	FALSE
39	0	0	155.5	57.4	TRUE	150	530	9	6	FALSE	FALSE	200	13.3	11.8	3	liga	FALSE	FALSE
42	0	0	169.3	68.4	TRUE	90	796	16	5	FALSE	FALSE	100	12.8	11.2	2	liga	FALSE	FALSE
38	0	0	156.2	53.9	FALSE	100	761	11	6	FALSE	FALSE	500	13.4	10.9	2	liga	FALSE	FALSE
43	2	0	154.5	52.7	TRUE	175	333	8	23	FALSE	TRUE	800	9.8	11.1	2	liga	FALSE	FALSE
50	2	0	157.7	54	FALSE	90	60	6	5	FALSE	FALSE	100	10.8	10.8	2	E	FALSE	FALSE
40	2	0	169.1	70.8	FALSE	100	240	9	3	FALSE	FALSE	150	12.8	11	2	liga	FALSE	FALSE
31	0	0	158.6	54.8	FALSE	55	216	10	1	FALSE	FALSE	50	14	12.5	2	liga	FALSE	FALSE
28	0	0	156.3	48.9	FALSE	90	516	10	2	FALSE	FALSE	350	13.9	12.4	2	E	FALSE	FALSE
39	0	0	148	43	TRUE	70	172	8.6	1	FALSE	FALSE	500	13.3	10.8	2	liga	FALSE	FALSE
43	2	1	155.1	53.9	FALSE	87	152	7.3	1	FALSE	FALSE	200	12	11.1	2	liga	FALSE	FALSE
33	0	0	158.5	45	FALSE	85	75	8	1	FALSE	FALSE	50	13.3	12.5	2	E	FALSE	FALSE
44	2	0	156.9	52.1	FALSE	90	90	6	3	FALSE	FALSE	150	6.6	9.3	2	liga	FALSE	FALSE
50	0	0	146.8	51.2	FALSE	90	105	7	3	FALSE	TRUE	400	9.7	9.8	2	liga	FALSE	FALSE
39	0	0	151.1	54.5	TRUE	130	221	8	6	FALSE	FALSE	150	13	12.2	2	liga	FALSE	FALSE
47	4	1	157	57.7	FALSE	60	130	7.5	1	FALSE	FALSE	100	11.9	11.3	1	liga	FALSE	FALSE
40	0	0	150	63.1	TRUE	330	130	6	15	FALSE	TRUE	650	10.1	11.3	3	liga	FALSE	FALSE
26	0	0	152	45.6	FALSE	96	135	7.5	3	FALSE	FALSE	50	12.4	11.5	2	liga	FALSE	FALSE
39	2	0	151.9	51.5	FALSE	54	192	7	2	FALSE	FALSE	50	8.9	10.7	1	liga	FALSE	FALSE
29	0	0	159.5	55.3	FALSE	90	198	9.5	3	TRUE	FALSE	300	9.7	8.1	2	liga	FALSE	FALSE
44	4	0	161	80.6	FALSE	77	207	9	1	FALSE	FALSE	50	14.8	13.3	2	liga	FALSE	FALSE
31	1	0	161.5	60.2	FALSE	150	70	5	7	FALSE	FALSE	300	9.6	8.2	3	liga	FALSE	FALSE
43	2	2	152.8	67.5	FALSE	105	133	8	7	FALSE	FALSE	150	10.6	9.5	2	liga	FALSE	FALSE
34	0	0	153.5	97.7	FALSE	113	750	14	1	FALSE	FALSE	150	12	10.5	2	liga	FALSE	FALSE
37	0	0	155.1	44.4	TRUE	120	161	7	15	FALSE	FALSE	50	13	11.9	3	liga	FALSE	FALSE
48	4	1	162	66.1	TRUE	89	229	8.5	6	FALSE	FALSE	150	12.4	11.4	2	liga	FALSE	FALSE
33	0	0	155.6	39.4	TRUE	150	39	5	10	FALSE	FALSE	100	11.5	10.5	2	liga	FALSE	FALSE
33	2	0	158.3	65.4	FALSE	140	60	5	2	FALSE	FALSE	250	7.1	10.8	2	liga	FALSE	FALSE
34	2	1	160.7	55.1	FALSE	90	52	6	1	FALSE	FALSE	50	7.5	7.9	2	liga	FALSE	FALSE
41	0	0	156.2	48.6	FALSE	60	132	8	3	FALSE	FALSE	50	13.7	12.7	2	liga	FALSE	FALSE
46	0	0	147.3	48.5	TRUE	180	442	11	15	FALSE	FALSE	100	11.6	9.4	1	liga	FALSE	FALSE
35	2	0	153.2	52.4	FALSE	170	125	7	2	TRUE	FALSE	100	7.5	9.3	2	liga	FALSE	FALSE
40	2	0	158.5	65.9	TRUE	115	292	8.5	1	FALSE	FALSE	50	12.4	12.4	2	liga	FALSE	FALSE
44	2	0	153.6	57.8	FALSE	120	329	10	1	FALSE	TRUE	600	11.8	9	4	liga	FALSE	FALSE
29	0	0	163.2	57.2	FALSE	155	46	5.5	1	FALSE	FALSE	30	8.3	9.5	1	liga	FALSE	FALSE
46	0	0	153.7	50.4	FALSE	120	54	5.5	1	FALSE	FALSE	150	12.6	11.4	2	liga	FALSE	FALSE
45	1	1	166.9	59.7	TRUE	117	442	10.1	1	FALSE	FALSE	150	9.5	10.3	2	liga	FALSE	FALSE
42	0	0	163.1	70.2	TRUE	292	526	9	17	FALSE	TRUE	700	14.5	9.6	2	liga	FALSE	FALSE
49	3	0	169.5	62.8	TRUE	102	385	10.4	2	FALSE	FALSE	100	7.4	10.3	2	liga	FALSE	FALSE
37	2	0	155.7	66.7	FALSE	120	148	7.5	9	FALSE	FALSE	300	13.9	11.3	2	liga	FALSE	FALSE
34	0	0	160.4	56.3	FALSE	180	222	8	3	FALSE	FALSE	250	14.2	12.1	2	liga	FALSE	FALSE
39	3	3	161.9	51.9	FALSE	100	188	9	3	FALSE	FALSE	30	12.1	11.2	2	liga	FALSE	FALSE
38	2	0	162.5	58.7	FALSE	96	41	5.5	1	FALSE	FALSE	50	7	9.7	2	liga	FALSE	FALSE
36	0	0	154.1	56.7	FALSE	120	190	8	2	FALSE	FALSE	150	9.8	10.5	3	liga	FALSE	FALSE
41	1	1	160.6	67.6	FALSE	89	40	5	3	FALSE	FALSE	30	9.4	8.3	2	E	FALSE	FALSE
42	0	0	160.6	54.3	FALSE	130	270	8	5	FALSE	FALSE	350	11.4	10.4	2	liga	FALSE	FALSE
42	2	0	167.8	52.3	FALSE	130	143	7.5	6	FALSE	FALSE	150	14.6	13.6	2	Liga	FALSE	FALSE
42	2	0	166.6	55.4	FALSE	106	30	5	3	FALSE	FALSE	50	10.2	9.8	2	E	FALSE	FALSE
49	3	0	147.5	53.2	FALSE	120	92	6	5	FALSE	FALSE	100	10.9	9.8	2	Liga	FALSE	FALSE
